# Supplementary material for: Hepatocyte TIA1 constrains metabolic steatohepatitis by translationally suppressing Srebf1 mRNA in stress granules
Source: Cell Death Dis. 2026 Mar 24;17(1):357. doi: 10.1038/s41419-026-08682-5 (PMC13039281; doi:10.1038/s41419-026-08682-5)
Supplement: Supplementary file 18 — Unprocessed data [file 41419_2026_8682_MOESM18_ESM.xlsx]

## Sheet: DEGs
Names	log2FoldChange	p-value
TMSB4XP4	5.18974569769567	0.00752023844098547
AC093607.1	5.09008809072827	0.0286530221288245
AL626787.1	4.94921829303195	0.000167182278505574
LLPH-DT	4.78781868014026	0.115137861474514
AC022730.4	4.65570570047205	0.125663797106578
SHANK1	4.55495679778593	0.00144441790366035
LINC01783	4.51472954219688	0.00121625102664008
C19orf70	4.37061330347046e-05	0.999867404264603
TREML2	4.34954296739654	0.00183955332322734
ZBTB8OSP2	4.32540309661527	0.0149366341568223
AL358472.3	4.26670472984364	0.000883081296106632
PGA4	4.19513637391075	0.166866720902447
TIA1	4.1527974883203	0.0285650153358998
AC093525.6	3.99774703510612	0.04765235648279
CEACAM6	3.9726951601805	0.0399034953314576
LINC01507	3.91939181897668	0.197557755083674
AC068620.1	3.91936583933162	0.00991385794254725
AC087633.2	3.84023652352858	0.00505488838815628
CRISP3	3.83392326623416	0.200504045201125
FGF19	3.83382451502571	0.0856627961341441
RIMBP2	3.82573978186876	0.00352048827603264
AL354872.2	3.8252878524919e-05	0.999923658081624
ST6GALNAC1	3.8213786638973	0.00318566668920696
DNM1P51	3.80692884519664	0.0214586967381484
RNU7-49P	3.7926292265698	0.0535742099623952
AC007099.1	3.77933095385921	0.0345138672060885
GYPE	3.7787741935266	0.0120887699598335
TYRO3P	3.74798421648458	0.0160108696242068
AP002770.2	3.68090053901564	0.0691475554688215
AL031595.1	3.68090053901564	0.0691475554688215
AC138473.1	3.68076921086389	0.0629472591507023
AC012668.3	3.61212083170825	0.00387394249364629
AL583722.3	3.61184560183321	0.0324517307041661
IGBP1P1	3.59722756649277	0.0541686700490483
DNLZ	3.58951088950452	0.0724864890677206
TRAV1-2	3.58561938538606	0.0184133560471912
AC099792.1	3.57280440508633	0.0436777501464709
AL118556.1	3.56397711627121	0.0828324057242825
AL450344.3	3.56391577542325	0.185298595391241
AC087203.3	3.55040558277602	0.130483242137053
BHLHA9	3.53976654110818	0.00144101938725885
AC124283.4	3.52578449677759	0.0377681592513287
RPL7P57	3.52120664418319	0.0890917803343395
FLJ13224	3.51363064721342	0.0500238394363644
HS3ST6	3.50877357539765	0.132211375131834
PACERR	3.50844189038264	0.0907812491478628
ST8SIA5	3.50159028500277	0.0330999945954726
AC114811.2	3.49072313420077	0.136007595023589
SCDP1	3.48931425242154	0.0913567061079168
RPE65	3.47912952265418	0.202591754248938
LINC00431	3.47912952265418	0.202591754248938
AC025287.2	3.47300106022171	0.0895125512517616
CYP2A7P2	3.44307798716248	0.046031727974513
AC021744.1	3.42234410818702	0.0269989274812477
SBK2	3.41707518135608	0.108364086217897
AC074143.1	3.41361033875633	0.161402133928646
RPL18AP7	3.41223027523024	0.150149776729288
LINC00689	3.40312631887773	0.107407169501743
AF111169.3	3.40285628183711	0.101657662612649
AC108693.2	3.3957954567889	0.153345516910557
AC006581.1	3.38507391567084	0.11367412765474
AC069148.1	3.38380716359633	0.0583417009894732
EREG	3.37618360111582	0.168569796190224
AL022326.2	3.37248118334761	0.0711491424681873
AL137246.1	3.35648130646032	0.114045284587274
AC011939.2	3.35064652033843	0.119189952129591
TDRD1	3.32988133500732	0.0105223967240185
AC019118.1	3.3195611496455	0.120013188079404
AL121974.1	3.31802171917574	0.0836331484238083
AL390728.2	3.31621170301745	0.0789263308049705
AC233976.1	3.30426338698281	0.171671407888609
AC091057.6	3.30270784563557	0.0749218922588059
CMTM2	3.30255413229526	0.0402158552489667
C1orf146	3.29045694042505	0.0990517061455814
MIR3648-1	3.27422631525669	0.281850783258795
RNU6-856P	3.27374708001716	0.0406236019848844
EEF1A1P3	3.27321664507277	0.0673155298226296
HNRNPCL1	3.27213650361905	0.248232850392205
AC131025.3	3.26563372419356	0.133650347776856
ERBB4	3.26163508411744	0.0642623756973795
PCDHA3	3.25951351723807	0.134749818289568
XKR9	3.25919257407217	0.0268283558577167
CYP4F24P	3.25900262761271	0.0191695815021218
AC073592.10	3.25123808292023	0.187340984505119
SH3GL3	3.25108554759319	0.194031816257633
TUBB8	3.25081194972576	0.12590697090971
LIX1-AS1	3.24977465258368	0.187651418603691
RNF216-IT1	3.24940736953931	0.194389533889736
ZSCAN23	3.2470960615763	0.0190819415668234
CLEC4D	3.24579682952611	0.184469945541918
LINC02157	3.24373749287328	0.0275001950992437
AC092978.1	3.24357778885681	0.137955477455337
LINC01637	3.24356158455747	0.00561794923975065
AL357153.2	3.24182770326813	0.189248887695474
AC068724.4	3.23927322157331	0.187030037294316
AC015853.3	3.23927322157331	0.187030037294316
SLC22A16	3.23835512632164	0.129673669200313
MIR3189	3.23209104894061	0.13723142293259
AL023807.1	3.22266940908729	0.141784189661372
AL121892.1	3.22030585468654	0.092959614614992
AC008738.6	3.21813423540336	0.139769055259131
GSTA5	3.21667956802517	0.261504810986878
OXCT1-AS1	3.20754566957185	0.144585919811684
SULT4A1	3.20750144389106	0.0719259884428259
AC104561.2	3.20722550865019	0.193886826298886
AL049794.1	3.20721078774972	0.13767990308025
SEC1P	3.20114113683829	0.101351473689337
AC025280.2	3.19895396755106	0.0202554668832815
AC091060.1	3.19355604984077	0.0758748386486786
AC103739.1	3.18537561286165	0.139297256089417
ACP4	3.17484030678286	0.143746986631596
HLA-DRB5	3.16854530891983	0.00109278624363464
AC069120.1	3.16228817503271	0.146156116207032
AL589743.5	3.15927280871218	0.150067138583177
SNAP23P1	3.15673120206749	0.151367017358851
PLK5	3.15532288529528	0.0552225176370438
CIDEA	3.15471702697878	0.0476195975960761
AP001189.3	3.1414936037565	0.0336379431845483
AC233755.1	3.12865404980227	0.210253722320247
AP001107.8	3.10833901521095	0.128077334196412
AC090519.1	3.1049942414958	0.131848402987378
AC092120.1	3.10389788253967	0.288680591027578
MIR1250	3.10389788253967	0.288680591027578
MT-TF	3.10389788253967	0.288680591027578
SPOCK1	3.10377502537842	0.0628689700817372
AC040918.1	3.09049004063481	0.229783243808284
RNU6-250P	3.08885575519913	0.230166898268684
AL365181.2	3.08270424249067	0.0908092844658518
SHISA2	3.0818430868942	0.176685277989281
AC091153.2	3.07704449079584	0.226376710703082
AC005972.3	3.07561980569622	0.168593477116433
ATP6V0CP3	3.0740040657272	0.0689340445912754
AC084064.1	3.0735528875486	0.223851454348327
PAICSP4	3.07352718511097	0.17148335068733
ARMC4	3.06911064472505	0.136329392160467
AL133245.1	3.06516917665571	0.180184497167898
AC026356.2	3.06078881163553	0.0496473617458656
AL161782.1	3.0537296791457	0.231878281703181
AC104806.1	3.05296177177976	0.0959886347009069
AC006272.1	3.05212737061213	0.129464378854723
AC106827.1	3.04592265665783	0.174883298268659
AC127496.1	3.04584461027337	0.177301058687628
PCDH15	3.04058301617087	0.175924235606117
AC099329.1	3.03629382871287	0.0237248995993651
EZR-AS1	3.0343897599906	0.186822906986451
CRYAA2	3.02896470372287	0.235215593538103
AC011933.3	3.02775572712948	0.235510369002625
HCN1	3.0196851784413	0.0619908887362607
MICD	3.0175941490344	0.0840938017455202
AL451064.1	3.01754628340616	0.129634635040177
AC009716.1	3.01317613381461	0.0657432100358297
TPTE2P1	3.01035425406981	0.135391488627159
AC007956.1	3.0094403976293	0.242593046278546
AP003392.6	3.00735890025092	0.177136938488106
GABRG3	3.00518502122701	0.015929915170408
AL138688.2	3.00460225976487	0.3140225626232
AC021683.5	2.99649280273739	0.185580084902306
LINC00670	2.99226972824754	0.253398726367399
RNF182	2.99195439058044	0.13440841081518
USP8P1	2.99164065024337	0.186659696750558
GRIA1	2.98786593557446	0.187537807656441
ASB9P1	2.98072986133603	0.0787763996390545
AC116351.2	2.97544422112062	0.165511984983549
GOLGA8J	2.97378387669228	0.166353863520119
FAM24B	2.96124467832288	0.0253393388879881
AK3P2	2.95170726877259	0.256927831666233
AC092490.1	2.94972557745067	0.0503344824224816
HUS1B	2.94818252131035	0.157431788730667
HIGD1C	2.94635714663377	0.112410546198212
AC090515.5	2.94277082379324	0.123734710463606
COL17A1	2.93972831295556	0.257435827023336
TRBV6-2	2.93750156553105	0.116461944995054
CLDN8	2.93637354573062	0.117435627987763
CCDC116	2.93633941466269	0.0821305642009874
FAM83A	2.92894111121895	0.00217117200790389
AC008121.2	2.92576056154075	0.122105670741809
AL158163.2	2.92372574036337	0.0340492169105221
AC016876.3	2.92272327143716	0.121015041626965
AC025278.1	2.91223560771349	0.273536645803413
AC018868.1	2.91101444911411	0.338151372015495
TSIX	2.89545020482976	0.342787662325381
TRAJ17	2.89545020482976	0.342787662325381
PCDH11X	2.89017586487961	0.0538021712022479
TPTEP2-CSNK1E	2.88620667766257	0.220608115837339
CCDC148-AS1	2.88491340294176	0.220920000667928
AC068831.1	2.88408379116795	0.170034658647729
SMIM15-AS1	2.88085291642949	0.275012653159487
AL512274.1	2.88085291642949	0.275012653159487
AC005165.1	2.88049617231884	0.215296223779006
AC152010.1	2.88029800067003	0.281342904640768
AL137847.1	2.87980396051867	0.20934068135088
CRYBA4	2.87706821568561	0.216127276265054
AL356273.2	2.86441299837973	0.219160561532141
SOSTDC1	2.85875374764731	0.218916421792009
AC011306.1	2.85638933101559	0.219471552945663
RNU7-123P	2.85395541511484	0.282019057808691
LINC02317	2.85395541511484	0.282019057808691
SYT6	2.85147950969015	0.216153536838345
OR10J5	2.85147950969015	0.216153536838345
AC009061.1	2.85072265293197	0.170897746204144
MYBPC1	2.8419869298822	0.128346669975441
CAPN14	2.84090767932347	0.285518716333552
TMSB15A	2.84032959664599	0.223405983707884
LINC01819	2.83782148952732	0.225709537949537
TRBV5-4	2.83713396370002	0.21967879949303
AC092042.1	2.83131542575567	0.136471874859709
NMRAL2P	2.83108269510035	0.175167368205293
KLHL30-AS1	2.82966853968137	0.286432771229403
OXCT2P1	2.82864564267153	0.0282196177055413
AC106886.3	2.82634772096262	0.222348092498822
AC239804.1	2.82404790787527	0.290019354677778
AC010894.3	2.82404790787527	0.290019354677778
ARGFXP2	2.82404790787527	0.290019354677778
GABRB2	2.81426804027044	0.137763003591595
AC004870.1	2.81208001342759	0.360587875427899
RF00134	2.80777559226301	0.193212063503666
AC026765.1	2.80711572638493	0.101787428516335
THSD8	2.80660713688844	0.0955642443677132
SVIL2P	2.79849587033232	0.11063387561609
REG3A	2.79594082171151	0.295409642599035
SHISA9	2.7907876680829	0.159025400132463
PCDHA13	2.78807722649136	0.143375342936194
RN7SKP243	2.78729098091778	0.236700382998653
ATP2A1-AS1	2.77853200192425	0.0757929403209238
DNAJC19P1	2.77763244645265	0.193806275100307
AC004975.2	2.77071126501501	0.302308989695423
GJA3	2.76834825102454	0.110079226368515
ANAPC1P1	2.76733722964123	0.305263778055504
AC096667.1	2.75339271140479	0.114053537928355
CPA4	2.75144766162636	0.109392868755672
AC093585.1	2.74964922839395	0.310130081078332
AC015853.1	2.7481539112974	0.199011909590862
AC092834.1	2.74468926467777	0.146338869566234
AC104109.4	2.74069871951473	0.107437804111778
FAM169B	2.72946613984026	0.0706648329053051
SLC22A31	2.72604797251612	0.124888303824412
AC005082.1	2.72181942156327	0.139934570013077
AC141002.1	2.71790435289261	0.0549076092642762
KLC3	2.71591927157895	0.160027917569939
DCC	2.71394364488121	0.154723841334066
IGKV5-2	2.70841878414845	0.176495833761317
PTPRR	2.70798853262715	0.127663610761325
AL450992.1	2.70385103069037	0.379963077001813
AL353616.2	2.70385103069037	0.379963077001813
LILRP1	2.70385103069037	0.379963077001813
LINC02060	2.70216980370083	0.0751472135479846
PTCHD1	2.70194526493838	0.0387410803359097
C15orf56	2.70159873328049	0.164423728551361
AC025594.2	2.70031016186053	0.143805463851951
LINC01215	2.69479097053996	0.0455484202841156
KARSP3	2.69355583274971	0.278812257595575
MIR5590	2.69354202966806	0.278323445209716
HLA-U	2.69334926111644	0.140727356004518
RGSL1	2.69051559839904	0.0393647271125003
AL589843.2	2.6879641542165	0.38285966175664
UTF1	2.6879641542165	0.38285966175664
AC007342.9	2.6879641542165	0.38285966175664
AC145207.7	2.6879641542165	0.38285966175664
Z95114.4	2.6879641542165	0.38285966175664
DIAPH2-AS1	2.68777871209416	0.217988760707125
HIST1H3I	2.68608780399553	0.383202651444073
AC084116.1	2.68608780399553	0.383202651444073
EQTN	2.68608780399553	0.383202651444073
AC007368.1	2.68608780399553	0.383202651444073
CYP4F8	2.68608780399553	0.383202651444073
AL049840.6	2.68539013705405	0.130671415058893
AL139094.1	2.68538377280001	0.326364426045969
RPEL1	2.68508183703922	0.0552257777908426
AC027277.2	2.68499276712235	0.333331425215397
AC092620.3	2.67715825620816	0.335517698193046
SNORA2C	2.67403191816842	0.2685723653008
AL137159.1	2.67395790776945	0.274473282673046
PCDHB19P	2.67395790776945	0.274473282673046
AL590648.3	2.6733106088633	0.0735288235873759
LINC02109	2.66790030738045	0.276103579479925
RNF113B	2.66637375840993	0.33303428939906
SMIM32	2.65994527520081	0.278260201242965
GRM3	2.65641231002655	0.273355894326208
CDC37P1	2.65505150786832	0.336227037075534
AL033380.1	2.65380772287999	0.336580417518833
BNC2-AS1	2.65310898680631	0.342232213484372
ZNF663P	2.65310898680631	0.342232213484372
STARD13-IT1	2.65275196331641	0.135919150202504
ANKRD1	2.65271422700161	0.143243693092212
AL512643.1	2.6525413371262	0.274365130145675
AC134312.5	2.6524849369465	0.175362284272018
AC083809.1	2.65208997954833	0.280360592074171
AL353593.3	2.65185477724531	0.221605399405947
KRT87P	2.65172108881131	0.0963979154818242
ESRRAP2	2.65126340826641	0.227205324850139
DNAH5	2.65042665876562	0.000418259034194247
LCNL1	2.64979360582163	0.0341774031399748
ODF3L1	2.64936945550059	0.179030037514376
AC139769.1	2.64101763513791	0.0205783772855394
DGCR10	2.64078953459006	0.277631300291312
MAGED4	2.64012420007358	0.227967615009484
C7orf71	2.63881756295366	0.346307302732145
AC005534.2	2.63832450305302	0.03230085068456
LINC01136	2.63820941032964	0.339699591042074
FMN2	2.63820941032964	0.339699591042074
SGCG	2.63820941032964	0.339699591042074
AL096869.2	2.63820941032964	0.339699591042074
AC243960.2	2.63689391919816	0.174881599639216
C2orf70	2.63655068949614	0.228834196978221
KIAA1549L	2.63633144941794	0.0869138987012029
RNU6-652P	2.63517549426461	0.274721988306354
AC104260.1	2.6323728379139	0.141633208239218
AC023905.1	2.62971178909229	0.393594670202476
RPSAP31	2.62844212454311	0.281026693518993
AL583810.3	2.62592770301785	0.281730425010355
AWAT1	2.62537131255003	0.281849978065273
AL136320.1	2.62537131255003	0.281849978065273
AP006621.1	2.62311533252005	0.345322232137136
AC004948.1	2.62256610044915	0.288501714015462
AC087277.2	2.62248058778264	0.34550455214471
TRBV12-4	2.62211552567654	0.34555063523058
AL133523.1	2.62211552567654	0.34555063523058
AC234783.1	2.62108685721535	0.278547287252395
MTND4P32	2.62084486660678	0.345915693857061
RNU6-1176P	2.62081029413814	0.283067915901239
BTBD10P2	2.61838278360394	0.187211065378803
DSC1	2.61699130762734	0.152209307386253
LINC02076	2.61570574516374	0.290385221669228
CYP4F25P	2.61394620421891	0.0833929520301861
RN7SL481P	2.61234119711466	0.285428671049373
HRAT5	2.61141818678672	0.285687316546357
MIR4297	2.61141818678672	0.285687316546357
LINC02446	2.6100087996383	0.0899610830637636
HHLA2	2.60687373273527	0.355375707587099
AC110619.1	2.60655216117706	0.355467895873639
LINC01730	2.60655216117706	0.355467895873639
CHST8	2.60619675929692	0.110609126997332
RBBP8NL	2.60554703100458	0.185398391034563
AC006116.9	2.60298281254577	0.232779765826738
PPFIA2-AS1	2.6023079930845	0.283810607105137
HSD3BP2	2.60193106304123	0.137558951120494
AL158835.1	2.59878267550447	0.141159113953524
PRC1	2.59761422884485	0.192164395621163
RPL36AP15	2.59749836338763	0.239008314438966
LINC00327	2.59749836338763	0.239008314438966
PDZD9	2.59392156489937	0.110662915590646
AC023449.2	2.59108539951574	0.091683551049485
AL136172.1	2.59073526265052	0.29734805177682
AL359258.3	2.58999012075659	0.401017004425517
AC012442.3	2.58999012075659	0.401017004425517
ASB10	2.58999012075659	0.401017004425517
AC129778.1	2.58999012075659	0.401017004425517
TRIM77BP	2.58999012075659	0.401017004425517
UPK1B	2.58911393663899	0.142988194709958
RNA5SP527	2.58800840171902	0.354016823427367
MCCD1	2.58800840171902	0.354016823427367
RN7SL75P	2.58621012844827	0.238808303968193
ASMT	2.58535638006142	0.239016608641434
FAM91A2P	2.58279621509914	0.356853785159193
AF250324.1	2.58215536237102	0.193438512303622
MATN1	2.5820338618859	0.238342777986618
ARMC4P1	2.58112612046812	0.300061418835574
AP000911.1	2.57427756204781	0.296161078004661
AC005578.1	2.57396252225464	0.296251046928682
LY86-AS1	2.57370062910332	0.296271202093102
AC226118.1	2.5733147850234	0.364989067367422
KLHL38	2.56512516313188	0.242775085882436
KRT80	2.56158429566886	0.00857207703576512
RHOT1P3	2.56146047900195	0.10620806271412
STEAP1B	2.5561406166017	0.364604865172137
AC023794.4	2.55442775088201	0.365044314488833
AC016229.1	2.55442775088201	0.365044314488833
AC006449.2	2.55439808078728	0.136009373182382
SLC10A6	2.55239081085273	0.0429649180002823
LEFTY2	2.54745431362759	0.183041277583486
AC104009.1	2.54310827581912	0.15690154524303
RPL23AP18	2.53870903978324	0.368429609726917
AL450332.1	2.53870903978324	0.368429609726917
TPM3P6	2.53710505199527	0.114738022211802
AP003170.1	2.53434255469174	0.0386474134190826
C11orf88	2.53047541194057	0.314436348180464
RNU6-805P	2.53047541194057	0.314436348180464
TNFAIP6	2.52651762573655	0.15549036773567
AC004775.1	2.52505761874928	0.319880180902428
AP001458.1	2.52325128285974	0.321846133083563
SLC7A10	2.5220238966923	0.255420344258115
DDX43P3	2.52098628982494	0.37487645342574
AC010624.4	2.5202273763405	0.380301065853283
AL158211.3	2.51988717455625	0.380401080681868
AC005730.2	2.51988717455625	0.380401080681868
AC105219.3	2.51623657187783	0.267197910569298
LMOD3	2.51200315582415	0.404386990034217
MIR339	2.50979486198342	0.383366912379788
TCERG1L	2.50974815955684	0.147907053508944
AC207130.1	2.50073741146625	0.0703672795507761
AC022182.2	2.50050950892806	0.228171733190286
AC016769.1	2.49950721334623	0.203360101912519
SYPL1P2	2.49407366785284	0.126073068097717
SSTR5-AS1	2.4910527556998	0.330501108424868
HS6ST3	2.48664524405322	0.212926901598459
AL354710.2	2.48318015791587	0.217139795874447
RNY4P25	2.48300097111595	0.421416495907688
AC017099.1	2.48300097111595	0.421416495907688
MIR579	2.48300097111595	0.421416495907688
AL512430.1	2.48300097111595	0.421416495907688
AC004453.2	2.48300097111595	0.421416495907688
RN7SKP86	2.48300097111595	0.421416495907688
MIR548AS	2.48300097111595	0.421416495907688
RNA5SP426	2.48300097111595	0.421416495907688
RNU6-1152P	2.48300097111595	0.421416495907688
AP001496.4	2.48300097111595	0.421416495907688
Z95114.2	2.48300097111595	0.421416495907688
RNU6-678P	2.47442365908851	0.270695728386963
KBTBD12	2.47419616234984	0.220530519796835
AC104850.1	2.47414428610775	0.217971503591097
KIF5A	2.4720394012756	0.176167680139734
TEKT3	2.47122097560533	0.177341238142427
KCNK15	2.46841967417555	0.145097534423705
TNS4	2.46688716379551	0.178283716792482
AC106038.1	2.46685709792549	0.176772654994541
JAKMIP1	2.46671365248455	0.141566139080036
PCDHA11	2.45697039923324	0.136244962976682
FO681548.1	2.45505471718167	0.220438551749805
AC005274.1	2.45435456171038	0.215239807376561
AL391994.1	2.45209086047639	0.216548501248445
TRBJ1-5	2.4515633303388	0.169241203379134
AL732372.3	2.45049060157879	0.224501406371257
AL031963.2	2.44478831005195	0.258938739548058
PKP3	2.44375170120171	0.0408598235230643
CSPG4P13	2.43864382711511	0.281328452640619
METTL8P1	2.43798144291068	0.217318880111701
HHATL-AS1	2.43377703852862	0.288313005043631
ENTPD3	2.43309097006454	0.121274796228521
PGM5-AS1	2.4300871415721	0.119938473802511
AP001160.2	2.42811702064945	0.221595776889564
AC093890.1	2.42719070682172	0.232016606029455
BCRP4	2.42650906554787	0.279009206929211
AC004816.1	2.42562500600596	0.0394822323394666
CD164L2	2.42387030692739	0.432942582938738
AC079781.3	2.42387030692739	0.432942582938738
AP003548.1	2.42387030692739	0.432942582938738
AC012184.4	2.42387030692739	0.432942582938738
NANOS3	2.42267232316415	0.407907530989652
RNU7-57P	2.42202147679242	0.433305821676631
AC114755.5	2.42202147679242	0.433305821676631
RNA5SP130	2.42202147679242	0.433305821676631
AC092979.1	2.42202147679242	0.433305821676631
PTGER4P2	2.42202147679242	0.433305821676631
TRAV39	2.42202147679242	0.433305821676631
AC004817.3	2.42202147679242	0.433305821676631
LINC00524	2.42202147679242	0.433305821676631
BCAR4	2.42202147679242	0.433305821676631
AC136618.2	2.42179177395671	0.403739407136233
PPIAP4	2.42176656430239	0.0617519835904844
TCERG1L-AS1	2.42157955596707	0.408232059276831
Z99916.1	2.42157955596707	0.408232059276831
MISP	2.42118454972477	0.166530893162087
MTCO1P20	2.41719353909111	0.23447763458179
LINC01836	2.41711447063434	0.00604587723400209
BTG3-AS1	2.41637477756983	0.125064089843507
OR51E1	2.41637084676881	0.293421396015179
GRIK3	2.41206578451649	0.0310660450680569
AC068700.1	2.41186746041511	0.411113954300994
AC139103.1	2.41186746041511	0.411113954300994
SLC44A5	2.41169644412631	0.00348247554498051
AC093158.1	2.40518142054886	0.227364733259992
AC006974.1	2.40441011085275	0.413324801472918
RNU2-5P	2.40441011085275	0.413324801472918
AC009133.2	2.40441011085275	0.413324801472918
AC055876.4	2.4039296959635	0.288990041676977
STAU2-AS1	2.40385453769348	0.237754848730425
RPL10P7	2.40293555433687	0.413764371905211
AC092447.5	2.40293555433687	0.413764371905211
AC005726.2	2.40051242363367	0.410111059384073
LINC02418	2.40032377862716	0.0486955125122377
LINC00682	2.39940650179219	0.410443614929921
C11orf52	2.39940650179219	0.410443614929921
AL359513.1	2.39335662679479	0.192895928692235
AC132938.2	2.39058703467433	0.354901728946078
TBC1D27P	2.38997785701994	0.239896752156202
KCNJ13	2.38920471221125	0.413508967349934
C1DP2	2.38920471221125	0.413508967349934
HIST1H2BPS2	2.38846208656481	0.413732794028399
AP000350.5	2.38763724738796	0.355798536894079
SNX18P3	2.38557247010665	0.194898422707768
RN7SL473P	2.38548274358636	0.414615449049945
NETO1	2.38548274358636	0.414615449049945
AL591379.1	2.38436595917674	0.414952301126313
AL358154.1	2.38436595917674	0.414952301126313
AC007292.3	2.38436595917674	0.414952301126313
LINC01587	2.38391827638594	0.352838842498421
SNORA53	2.38205460026073	0.144378686409875
AC090587.1	2.37861625262896	0.0435193116643084
AC010907.2	2.37661249847287	0.16535313602213
SLC3A1	2.37483040147203	0.0136254523379376
RNU6-720P	2.37345633801051	0.0703786254946515
AC093523.1	2.37150678946828	0.197621778039585
LINC01208	2.36962683204588	0.361235326362655
RPSAP76	2.36962683204588	0.361235326362655
AL031848.1	2.36648347809699	0.44429728251132
AC098859.1	2.36648347809699	0.44429728251132
AL096712.1	2.36648347809699	0.44429728251132
AC034102.3	2.36648347809699	0.44429728251132
LINC02132	2.36648347809699	0.44429728251132
STK25P1	2.36648347809699	0.44429728251132
AL357054.3	2.36643640989135	0.420353498518414
TCP1P1	2.36643640989135	0.420353498518414
AL136141.1	2.36643640989135	0.420353498518414
AL158050.1	2.36528015766494	0.362492238907449
AC093627.3	2.36528015766494	0.362492238907449
HNRNPA1P36	2.36528015766494	0.362492238907449
AC091516.1	2.36423558971311	0.30550144330701
AC040914.1	2.3618388540157	0.359563911136154
LINC01979	2.36103423458759	0.0263284131532384
AC009303.2	2.36079315971082	0.359837219994361
AP000646.1	2.3562319466282	0.0952771767558829
DWORF	2.35479593694741	0.365726507134435
LINC01933	2.35443008034583	0.365838303941095
ZNF649-AS1	2.35392809501156	0.308593478279446
AC112206.4	2.3534875334182	0.179119390328244
AC124283.2	2.35323082117683	0.308803888698788
BX284668.1	2.35253140104305	0.302127289010907
AC092068.3	2.35096724484773	0.42504200132928
MIR6804	2.35096724484773	0.42504200132928
EGOT	2.34999364189416	0.36715696886729
AC120498.3	2.34999364189416	0.36715696886729
AC104365.1	2.34999364189416	0.36715696886729
AC093390.1	2.34713913532554	0.43043937580467
TRIM72	2.34713913532554	0.43043937580467
AL354993.1	2.34665230208716	0.364155367617729
GPR79	2.34591508543969	0.426485702537281
LINC01287	2.34591508543969	0.426485702537281
AC092071.1	2.34473962406825	0.070721487671188
ASS1P10	2.34322443585703	0.427340739648846
AC078880.4	2.34322443585703	0.427340739648846
SLC6A20	2.34191048441133	0.147822496275229
AC116562.4	2.33991591729995	0.165533100580182
IL2	2.33540343127118	0.43397222500096
AC094019.1	2.33469258517966	0.367791985285333
AC051619.5	2.33395360231664	0.368020662038862
ATP11A-AS1	2.33198064182032	0.372502326233836
IGF2BP1	2.33198064182032	0.372502326233836
AL358232.1	2.33071543207424	0.14244623946864
AC136624.1	2.32861413656432	0.305188033721988
AC097505.1	2.32782110630955	0.115852460325772
RN7SL113P	2.32741366742824	0.374052745881384
AL136985.3	2.32736529184857	0.452131221490307
DUSP12P1	2.32736529184857	0.452131221490307
RN7SL589P	2.32736529184857	0.452131221490307
AL138881.1	2.32736529184857	0.452131221490307
AC018442.1	2.32736529184857	0.452131221490307
AL137025.1	2.32736529184857	0.452131221490307
AC138466.4	2.32736529184857	0.452131221490307
AC011933.2	2.32736529184857	0.452131221490307
AL031663.3	2.32736529184857	0.452131221490307
AC098848.1	2.32714875864713	0.370114524314103
RNU1-22P	2.32207471060437	0.318699194307568
RPS4XP7	2.32051133577558	0.318388869268665
AC106782.6	2.31787848538255	0.143273090280886
AC120024.1	2.31662031482873	0.0450062866296118
ANKRD20A1	2.31442071083192	0.266460441989308
LINC01013	2.31103639425948	0.253956743831568
ADGRA1-AS1	2.31079076480028	0.253984116535486
TRAV14DV4	2.31048593793627	0.437230122382122
AC004947.2	2.30710636299749	0.4424676544781
RPS29P22	2.30710636299749	0.4424676544781
RNU6ATAC24P	2.30605704606111	0.313205558904199
FALEC	2.30593049142391	0.43856880763884
RN7SL851P	2.30593049142391	0.43856880763884
RPA4	2.30593049142391	0.43856880763884
CBX3P4	2.30593049142391	0.43856880763884
RNU7-171P	2.30591860578608	0.270212174177989
AP003467.1	2.30514640475388	0.438808826177136
SLX1B	2.30514640475388	0.438808826177136
UBXN10-AS1	2.30503028380019	0.313490786849855
AP001625.2	2.30500791507775	0.312723111384838
AC104564.1	2.30420705980811	0.218254562868492
ZDHHC20-IT1	2.30356510321144	0.262592778280751
AL353600.1	2.30332337388361	0.325286453832164
AL138999.2	2.30328317519972	0.323842575375955
AC005899.1	2.30323362940617	0.3220774894622
AGR2	2.30238633835702	0.116129138299635
GJA1P1	2.30224883393355	0.316809974296591
CASP1P2	2.30219930515192	0.315000956752421
ANKRD44-IT1	2.30170950685608	0.323527249832381
AL590705.3	2.30039461167831	0.273104272534907
IGFBP7-AS1	2.30024535235722	0.262350749180694
LINC02601	2.29834229929375	0.265928531905899
IGFL4	2.2973932833517	0.314833801084939
ADGRB2	2.29419405240075	0.131198189321417
AP002992.1	2.29412260173684	0.191437143343639
AL136317.2	2.29404291901208	0.0254940266122153
PPP1R2P1	2.29031549208748	0.317442395672066
AC091588.3	2.29029052531598	0.318304321512883
AP001972.3	2.28931050364754	0.319373939960154
SULT1C2P1	2.28927916766821	0.317732288376018
AC097637.2	2.28795699333967	0.386136597496192
AC084809.1	2.28757530750866	0.386255848833067
AC138207.3	2.28650614295929	0.444544264595328
AC092115.1	2.2855346978199	0.220565797106953
YWHAZP6	2.2817741410035	0.445963420630676
AC018695.7	2.2817741410035	0.445963420630676
AC020913.3	2.2817741410035	0.445963420630676
AC116667.2	2.27622992176012	0.38979865100037
PMS2P7	2.27591443644798	0.270550998639819
ANKRD20A21P	2.27075085693704	0.270209159045368
PCDHA10	2.26817195119828	0.049317638499271
AL021368.1	2.26552475458197	0.450937010162893
TUFMP1	2.26552475458197	0.450937010162893
GPR142	2.26531069604835	0.226790482612173
POU1F1	2.26367693148647	0.329144678348724
INTS6P1	2.26252874600111	0.274114803208749
DRP2	2.25830412512975	0.328107965567349
GPR150	2.25651734272936	0.063437676669005
AC046134.1	2.25548917972581	0.232252031898479
AC231657.1	2.25293080759937	0.327259757627561
AL023495.1	2.25231023088764	0.458957899724185
TRBV4-1	2.25231023088764	0.458957899724185
RPL35AP32	2.25231023088764	0.458957899724185
CD24P4	2.25231023088764	0.458957899724185
MIR3909	2.25231023088764	0.458957899724185
AL109761.1	2.25231023088764	0.458957899724185
AC232323.2	2.24964590059359	0.270308932956803
AL021920.3	2.24403156613604	0.461478349534931
RNA5SP429	2.24403156613604	0.461478349534931
NPTX1	2.24403156613604	0.461478349534931
KIAA0895LP1	2.24386102188077	0.210144988706577
FOCAD-AS1	2.24370337818616	0.246282119790251
LINC00964	2.24352831964161	0.227444045451853
AL133342.1	2.24277057038363	0.239794287334754
UBE2SP2	2.24053391227247	0.0390501964938111
AC005498.2	2.23975423515523	0.278299088956782
SNORA55	2.23975193781245	0.278424097181025
AC021736.1	2.2366935880272	0.288886072681992
AFF2	2.23572507839088	0.400278001754441
AC092159.2	2.23570565658624	0.401879340927717
AL139099.2	2.23221113146037	0.0470829748401223
AC040160.2	2.23152487444013	0.208979896990766
CD81-AS1	2.22907015733092	0.171832269770105
OVCH1	2.22766076573327	0.0508765809347085
AC020604.1	2.2274913617514	0.0220076492346063
AC006033.1	2.22695846073182	0.199464601545639
ATP6V0CP4	2.22205558067937	0.473592202464629
HMGN1P4	2.22205558067937	0.473592202464629
LIX1	2.22205558067937	0.473592202464629
SUMO2P8	2.22205558067937	0.473592202464629
PPP1R14BP5	2.22205558067937	0.473592202464629
SATL1	2.22205558067937	0.473592202464629
RPS26P56	2.22205558067937	0.473592202464629
AC022973.1	2.22205558067937	0.473592202464629
BUD13P1	2.22205558067937	0.473592202464629
AL512598.1	2.22205558067937	0.473592202464629
AL391005.1	2.22205558067937	0.473592202464629
RNU6-702P	2.22205558067937	0.473592202464629
AL138808.1	2.22205558067937	0.473592202464629
RNY1P9	2.22205558067937	0.473592202464629
AC068870.3	2.22107218832712	0.335102455605243
AC009171.2	2.21554464743047	0.122272792704994
AC106796.1	2.21443189635329	0.287317988973948
Z98885.2	2.20807011749445	0.344986770630495
AL138689.1	2.20647702596127	0.289425012878954
ERVE-1	2.20420095838745	0.0320620561945347
TAS2R19	2.20179785335374	0.28889788632985
AC132872.2	2.20086937480232	0.129012394157864
ESRRG	2.20034762763879	0.000772438794006412
HLA-DRB1	2.19588008006559	0.0217176781592273
CHMP4BP1	2.19551727841886	0.171178286172547
USP32P3	2.19457573568535	0.0624046406703648
LINC01914	2.19382543276098	0.344134594623388
SNX18P5	2.18796112914161	0.24019911716152
LINC01510	2.17924150201997	0.349211918473011
AC104031.1	2.17625825141181	0.0773987508032337
RNA5SP154	2.17575884637825	0.352704113510744
AC087521.2	2.16779244065901	0.178864790911837
AC027682.4	2.16393873647396	0.102688024735508
MIR1273F	2.1631971086479	0.363363931656525
AC115837.1	2.16112199440518	0.187483214989279
AC022809.1	2.15066337707294	0.184424754067261
FUNDC2P2	2.14082256290012	0.220635703152402
LUZP2	2.14053070934036	0.189125726105546
AC011448.1	2.13198151320273	0.0949238511219466
TRAV3	2.13013842907126	0.42844127161333
TRPM1	2.13011438006915	0.223142714182763
TRBJ1-2	2.13001798043984	0.430406488933145
AC073912.1	2.13000899109447	0.430553773722995
RNU6-1065P	2.13000899109447	0.430553773722995
SERPINB9P1	2.12892545199107	0.0595117200816323
SOX30	2.12824133599844	0.31968336080355
ATP5MC2P4	2.12726605383089	0.0255447399595417
LINC02009	2.12361716557035	0.0994243582944396
PCA3	2.11735618362072	0.157331223271429
LCE2D	2.11712018251492	0.11277108452157
AC008434.1	2.11665092506184	0.178153237679636
AC005921.3	2.11204297500473	0.202946026480539
KCNMA1-AS3	2.1090569381896	0.436030294015375
AC063944.1	2.10723242186492	0.436561117049903
SCG2	2.1071597236535	0.434504654669677
ADCYAP1	2.10586783439872	0.214261771182206
ZEB2-AS1	2.10584108679243	0.373161405624092
AC010997.2	2.10534367655368	0.381670619508883
MRGPRF-AS1	2.10221724420071	0.0460530768674907
AL049636.1	2.10040524779076	0.499038319975198
AL161640.1	2.10040524779076	0.499038319975198
AC104115.1	2.10040524779076	0.499038319975198
FTLP15	2.10040524779076	0.499038319975198
TVP23CP1	2.10040524779076	0.499038319975198
AC002075.2	2.10040524779076	0.499038319975198
CBX1P4	2.10040524779076	0.499038319975198
AC104237.1	2.10040524779076	0.499038319975198
BX248123.1	2.10040524779076	0.499038319975198
AC092111.2	2.10040524779076	0.499038319975198
RN7SL630P	2.10040524779076	0.499038319975198
AC084398.2	2.10040524779076	0.499038319975198
AL139005.1	2.10040524779076	0.499038319975198
TRAJ39	2.10040524779076	0.499038319975198
RPSAP55	2.10040524779076	0.499038319975198
ADAMTS7P3	2.10040524779076	0.499038319975198
AC091167.2	2.10040524779076	0.499038319975198
AC145285.4	2.10040524779076	0.499038319975198
SLX1A	2.10040524779076	0.499038319975198
AC106729.1	2.10040524779076	0.499038319975198
MIR33B	2.10040524779076	0.499038319975198
AC005552.1	2.10040524779076	0.499038319975198
AC005921.4	2.10040524779076	0.499038319975198
AC022035.1	2.10040524779076	0.499038319975198
AC107892.1	2.10040524779076	0.499038319975198
AC139769.3	2.10040524779076	0.499038319975198
AC008750.1	2.10040524779076	0.499038319975198
AC090952.2	2.09995318323198	0.499134154770407
DEFB109F	2.09950100874859	0.499230022159847
MYH15	2.09904872430486	0.499325922156155
MYL12BP2	2.09904872430486	0.499325922156155
LINC02551	2.09904872430486	0.499325922156155
TUBBP8	2.09904872430486	0.499325922156155
LINC01842	2.09904872430486	0.499325922156155
AL590128.1	2.09859632986505	0.499421854771965
NBPF7	2.09859632986505	0.499421854771965
WWC2-AS1	2.09859632986505	0.499421854771965
AC063979.2	2.09859632986505	0.499421854771965
CLMAT3	2.09859632986505	0.499421854771965
ZNF90P2	2.09859632986505	0.499421854771965
RN7SL502P	2.09859632986505	0.499421854771965
RAET1E-AS1	2.09859632986505	0.499421854771965
MAGI2-AS1	2.09859632986505	0.499421854771965
ANKRD7	2.09859632986505	0.499421854771965
RNU6-85P	2.09859632986505	0.499421854771965
HMBOX1-IT1	2.09859632986505	0.499421854771965
AC103409.1	2.09859632986505	0.499421854771965
MIR3611	2.09859632986505	0.499421854771965
LINC00871	2.09859632986505	0.499421854771965
AL158801.2	2.09859632986505	0.499421854771965
AC007610.2	2.09859632986505	0.499421854771965
AC092723.5	2.09859632986505	0.499421854771965
KRTAP1-1	2.09859632986505	0.499421854771965
EIF5AP3	2.09859632986505	0.499421854771965
KIR2DP1	2.09859632986505	0.499421854771965
AC011447.3	2.09836083860903	0.124368596530577
NODAL	2.09750553605505	0.193373749124645
C6orf223	2.09641317069348	0.133677462851125
RNVU1-1	2.09630880116724	0.384349830220268
MAGEB17	2.09415492703253	0.335454579138106
AC051619.4	2.09027308752376	0.386138913430632
AC011330.2	2.08721715264815	0.377966818181089
TRGV1	2.08653026609625	0.501983951873221
DES	2.08601430347506	0.0828248598590031
AL008627.1	2.08598840631856	0.32525010010139
AC087481.1	2.08516355085351	0.502274574434149
PLA2G4E-AS1	2.08516355085351	0.502274574434149
AC091544.5	2.08516355085351	0.502274574434149
KRT18P5	2.08490316701411	0.237604085139345
SLCO2A1	2.0789838198427	0.000135412387609023
PAX9	2.07841977319487	0.379884484554119
AC023906.4	2.07841977319487	0.379884484554119
CICP13	2.07725727260964	0.503957444196304
AL359979.2	2.07725727260964	0.503957444196304
AC244090.2	2.07725727260964	0.503957444196304
AL161457.1	2.07725727260964	0.503957444196304
MIR6776	2.07725727260964	0.503957444196304
AP002505.2	2.07725727260964	0.503957444196304
TRIM60P17	2.07588366772263	0.504250106391604
TRBV23-1	2.07588366772263	0.504250106391604
RNU6-245P	2.07588366772263	0.504250106391604
AC079209.1	2.07588366772263	0.504250106391604
GOLGA8UP	2.07588366772263	0.504250106391604
AC092364.2	2.07408278961131	0.339078460794274
AC011466.4	2.07401296246588	0.335520270309153
AC041040.1	2.07329223771793	0.231949539562689
LINC02398	2.07283326038074	0.291265995775295
AC013472.1	2.07255035456252	0.504960659661182
AC019080.4	2.07255035456252	0.504960659661182
AP001372.1	2.07255035456252	0.504960659661182
TRAV2	2.07255035456252	0.504960659661182
TBX4	2.07255035456252	0.504960659661182
AC023389.1	2.07174392532804	0.328625986695528
AL023581.1	2.0716324597299	0.505156412488564
AL158070.1	2.0716324597299	0.505156412488564
FNDC11	2.07005516582181	0.207456545111244
AP003108.3	2.0692582688346	0.244355343029061
PRH2	2.06920236267361	0.0345854538137987
LINC00346	2.06620706500577	0.0298472022181242
AC116651.1	2.06609935779913	0.0733154186678079
LINC00705	2.06549969986671	0.338048427245773
LINC01778	2.06469546574374	0.239538298800253
AL445224.1	2.06333409662343	0.286594257020925
AC092747.1	2.06324286361422	0.291887814841408
AC010198.1	2.06121106577034	0.456744472485241
AC004923.1	2.0601571432308	0.384462609716702
AL358852.1	2.0592331898438	0.13676833142811
LAGE3P1	2.05852705477271	0.209135578587936
ASB18	2.05846444109487	0.507968819003257
AL512506.2	2.05846444109487	0.507968819003257
IGHV3-64D	2.05846444109487	0.507968819003257
AC020910.3	2.05846444109487	0.507968819003257
AL355916.1	2.05755566891049	0.182339382945892
AL445487.1	2.05704550227903	0.247548734471684
AC145423.2	2.05702180243583	0.326751077952742
NECTIN4	2.05648915298432	0.328958132844496
SNORD53B	2.05564997603481	0.333383193344376
RF00322	2.05381452341249	0.508963794007162
LRRC26	2.05381452341249	0.508963794007162
LINC01014	2.05303143652443	0.509131451376391
MIR548V	2.05303143652443	0.509131451376391
AC245033.2	2.05303143652443	0.509131451376391
AC108145.1	2.05288731748183	0.509162309958142
RN7SL748P	2.05288731748183	0.509162309958142
AL161781.2	2.05288731748183	0.509162309958142
PRSS33	2.05232634086979	0.452597917684219
EFCAB14-AS1	2.05171402919861	0.459728392696462
EPHA7	2.04908392895832	0.0940095242936351
RNU5F-1	2.0486760303759	0.254333368127987
KLHL30	2.04836431823502	0.0627507419426629
PCP4	2.04803337075854	0.335703174772793
BCRP5	2.04711350660813	0.335943836817906
ZMAT4	2.04569976688342	0.389151703225168
AL592211.1	2.04510071385757	0.390583363137011
FDPSP1	2.04427145413645	0.511008806469247
AC013457.1	2.04427145413645	0.511008806469247
PPIAP73	2.04427145413645	0.511008806469247
AC068647.1	2.04427145413645	0.511008806469247
AL033381.2	2.04427145413645	0.511008806469247
HIST1H2BL	2.04427145413645	0.511008806469247
AL035425.1	2.04427145413645	0.511008806469247
CYP11B1	2.04427145413645	0.511008806469247
AL391261.4	2.04427145413645	0.511008806469247
AC087283.1	2.04427145413645	0.511008806469247
EFL1P1	2.04427145413645	0.511008806469247
MIR3178	2.04427145413645	0.511008806469247
SERPINB11	2.04427145413645	0.511008806469247
MIR4999	2.04427145413645	0.511008806469247
AC104758.3	2.04349540109995	0.334484608977652
PCLO	2.04139013050834	0.00825395665447463
AL096701.3	2.03973079684916	0.212602633599789
AGPAT4-IT1	2.03948895147913	0.393211353180296
AP000255.1	2.03841905182959	0.464008978205802
AC009269.2	2.0375174189375	0.464300266073537
MRTFA-AS1	2.0375174189375	0.464300266073537
GPR37L1	2.0361804994962	0.348505744552355
C8orf34	2.0360561794898	0.314364242759222
AC093677.1	2.03531791186314	0.294835653247762
AC073585.1	2.0349261217775	0.20739297944955
AL691447.3	2.03478344785677	0.513046026084916
MIR3677	2.03478344785677	0.513046026084916
AC087164.1	2.03374062246896	0.249127211693472
LINC02097	2.03328566722509	0.393529554217334
SEC22B2	2.03298039541486	0.117323782175046
SNORD73B	2.03265673112286	0.263143204856776
RNU6-415P	2.03211474648256	0.129765743538569
AC115099.1	2.03182564660861	0.245315022720674
RF00405	2.03007188978309	0.514059148750499
SMAD9-IT1	2.02989736106357	0.341990526976852
AC093249.4	2.02960245636148	0.514160144313446
TMEM132C	2.02896601663908	0.295141470628978
ZNF807	2.0286801177929	0.414519498418264
AC109583.3	2.02842823223063	0.170079751117051
TMEM61	2.02829689482875	0.467263770099102
RN7SKP287	2.02571334380184	0.199319019467686
TMEM88B	2.02524647514002	0.515097768564049
LHFPL3	2.02524647514002	0.515097768564049
LINC02452	2.02524647514002	0.515097768564049
AC004053.1	2.02410113864387	0.46862960464496
SLCO4A1-AS1	2.02410113864387	0.46862960464496
TMEM233	2.0240986746522	0.132970263863957
RNU6-94P	2.02207169233459	0.163640704989084
AC092587.1	2.02073646539233	0.403117845567386
GAPLINC	2.01677316780351	0.249338142999048
KLF2P2	2.0156601944657	0.517164152000154
AL356311.1	2.0156601944657	0.517164152000154
AC015983.2	2.0156601944657	0.517164152000154
WIF1	2.0156601944657	0.517164152000154
IGHV1-69-2	2.0156601944657	0.517164152000154
AC007952.6	2.0156601944657	0.517164152000154
RNU6-866P	2.0156601944657	0.517164152000154
MROH7-TTC4	2.01538500150961	0.41893877810942
PNRC2P1	2.01538500150961	0.41893877810942
CACNG4	2.01538500150961	0.41893877810942
AL360268.1	2.01353913880389	0.463840897197276
CRHR2	2.01333261560522	0.0939697143409667
AL160313.1	2.01249047113748	0.137621222701677
AL513327.2	2.00998619720037	0.518389115679884
AC010746.1	2.00998619720037	0.518389115679884
RPL7L1P13	2.00998619720037	0.518389115679884
RERG-IT1	2.00998619720037	0.518389115679884
RDM1P2	2.00998619720037	0.518389115679884
RPL12P9	2.00998619720037	0.518389115679884
FRG1-DT	2.00907653328252	0.151997610674823
NEXMIF	2.00788320376169	0.266477512672464
IGLV7-43	2.00781579221656	0.204679219701901
ASB15	2.00700642820234	0.402903993834566
TRAV8-6	2.00680540107179	0.30176669435545
AC004253.2	2.00655723653353	0.301034410751503
OR6N1	2.00602426434783	0.519245294657772
AC017083.4	2.00602426434783	0.519245294657772
RN7SL65P	2.00602426434783	0.519245294657772
AC109361.2	2.00602426434783	0.519245294657772
AC008940.1	2.00602426434783	0.519245294657772
AL645939.2	2.00602426434783	0.519245294657772
TRGVB	2.00602426434783	0.519245294657772
SMIM9	2.00602426434783	0.519245294657772
AC010857.1	2.00602426434783	0.519245294657772
RNU2-71P	2.00602426434783	0.519245294657772
AC013286.1	2.00602426434783	0.519245294657772
RNA5SP386	2.00602426434783	0.519245294657772
SNORD116-7	2.00602426434783	0.519245294657772
RNU6-920P	2.00602426434783	0.519245294657772
TMC2	2.00602426434783	0.519245294657772
ASH2LP3	2.00602426434783	0.519245294657772
AP000944.2	2.00455460891638	0.474870594659096
MYOSLID	2.0043919459045	0.519598240038628
CA8	2.0043919459045	0.519598240038628
DDX18P5	2.0043919459045	0.519598240038628
ASTL	2.00343967551861	0.519804196773843
AC091905.4	2.00343967551861	0.519804196773843
AL049712.1	2.00343967551861	0.519804196773843
RNA5SP82	2.0023165964144	0.257837420701456
C4orf45	2.00230418397828	0.348286416671192
RGS8	2.00118783292656	0.47603221030507
AC012456.1	2.00118783292656	0.47603221030507
SAPCD1-AS1	2.00118783292656	0.47603221030507
SNORD71	2.00031672380383	0.295786714857652
UGT2B17	11.4742695440475	0.000149737596068194
AC105036.3	1.99875564767973	0.28125630649325
PCDHAC1	1.99626863964433	0.0885364460791972
EDARADD	1.99389647084007	0.0470916676005282
RN7SL681P	1.99174989226847	0.479081449501236
TRBV10-3	1.99174989226847	0.479081449501236
SLITRK1	1.99174989226847	0.479081449501236
FLJ16779	1.99174989226847	0.479081449501236
AC243312.1	1.99174989226847	0.479081449501236
AC008040.1	1.99038633922763	0.479463978334014
AL121949.1	1.99024971927669	0.275454609275862
MIR6761	1.9899517883411	0.316069277730092
AC016590.2	1.98491589804664	0.316850632258323
LRRC15	1.98350526956353	0.124054696026694
AC104794.3	1.98301120136738	0.356296487275564
MAGEL2	1.98241932352252	0.168001593016132
GAPDHP33	1.98134973527018	0.482386221507678
AC010261.1	1.9808336950329	0.524704969473503
PPIAP82	1.9808336950329	0.524704969473503
AC003080.1	1.9808336950329	0.524704969473503
AC112673.1	1.9808336950329	0.524704969473503
AC009063.3	1.9808336950329	0.524704969473503
AL157402.2	1.97504537026458	0.525963376451058
TPT1P4	1.97504537026458	0.525963376451058
HTR3A	1.97504537026458	0.525963376451058
CYP26C1	1.97504537026458	0.525963376451058
SLCO1C1	1.97504537026458	0.525963376451058
CYP4F35P	1.97117713150303	0.125207306978032
C1orf194	1.96696817270711	0.487062461628486
OR8T1P	1.96696817270711	0.487062461628486
WASHC5-AS1	1.96657143393338	0.367863361693314
AL138721.1	1.96545604745218	0.272254951511919
AC114737.1	1.96492343170072	0.413466638436366
MTND5P2	1.96477603661915	0.416340598966747
ZRANB2-AS2	1.96340078536138	0.0416301608527655
AL390726.6	1.96168806120401	0.28299680599754
AC092755.2	1.96097877441094	0.416205269199731
AC026464.5	1.96097877441094	0.416205269199731
AC244502.1	1.9583856418294	0.280146144483197
LINC00211	1.95767819245905	0.368655074035117
WDR86-AS1	1.95602147115706	0.103676828973872
AL138787.1	1.95529190746945	0.530268678714895
NKX3-2	1.95529190746945	0.530268678714895
RPL7P19	1.95529190746945	0.530268678714895
MIR3186	1.95529190746945	0.530268678714895
AC007998.3	1.95529190746945	0.530268678714895
LINC01900	1.95494245752414	0.0712852871479078
AL365209.1	1.95490049608803	0.290419292325305
GOT2P2	1.95443973426743	0.530454786073771
C7orf57	1.95443973426743	0.530454786073771
AC068733.1	1.95443973426743	0.530454786073771
AP001107.5	1.95395100867672	0.530561533508687
AC016999.1	1.94854783650981	0.147930958916431
DNM1P46	1.94768546762015	0.235081221708099
EIF4EBP1P1	1.94677502578539	0.429561348748233
AL122017.1	1.94662238317315	0.426832999280494
AL358613.2	1.94626418915814	0.146473171104109
RCVRN	1.94597375003045	0.209320954940531
AC134349.2	1.9458387993574	0.43430446430972
ENO1-AS1	1.94508752983852	0.203487079367987
ANKRD20A2	1.94501573406598	0.376823921362232
AP000812.2	1.94419956778022	0.37370428662993
MUC5AC	1.93943166061551	0.533737470168515
AC010632.2	1.93943166061551	0.533737470168515
PDX1	1.93166656476139	0.0266967732894589
C1QTNF9	1.93157975197892	0.1250469240682
RN7SL558P	1.92939216900798	0.535938696943094
ATP5PBP5	1.92939216900798	0.535938696943094
C10orf71	1.92939216900798	0.535938696943094
AC024257.4	1.92939216900798	0.535938696943094
AC007998.5	1.92939216900798	0.535938696943094
C4orf36	1.92806021617252	0.366565815241009
AL157400.1	1.92563814116122	0.340286777923424
TRIM9	1.92404616389199	0.0656005696499402
AC008397.2	1.92326516629309	0.294616469338655
PFN1P8	1.92246269557918	0.218415836961087
AC004917.1	1.92130128828297	0.386063280947375
AC008269.1	1.91976053187114	0.333446364244133
HIST1H1E	1.9180239226653	0.243926847782482
GNAZ	1.91656087339812	0.0161511365944333
USP44	1.91173570564487	0.13111877825303
AC138207.2	1.90880132183112	0.34291650884567
IGKV1D-16	1.9087814033202	0.492707648567818
RPS15AP11	1.90863178623802	0.494865447892728
CCIN	1.90863178623802	0.494865447892728
LINC00887	1.90853646408296	0.173349654430907
AL162231.4	1.90653836202639	0.116082614155893
RPL23AP85	1.90594769712377	0.337689544498693
AL445686.1	1.90312774064441	0.541717306177201
AC093732.1	1.90312774064441	0.541717306177201
KRT18P26	1.90312774064441	0.541717306177201
RN7SL482P	1.90312774064441	0.541717306177201
RNU6-460P	1.90312774064441	0.541717306177201
AC099681.2	1.90312774064441	0.541717306177201
RNU6-1229P	1.90312774064441	0.541717306177201
PRSS1	1.90312774064441	0.541717306177201
AC073488.7	1.90312774064441	0.541717306177201
MIR325HG	1.90312774064441	0.541717306177201
SRRM1P3	1.90312774064441	0.541717306177201
RAC1P4	1.90312774064441	0.541717306177201
AC087854.1	1.90312774064441	0.541717306177201
OR52B3P	1.90312774064441	0.541717306177201
RTL1	1.90312774064441	0.541717306177201
PLCB2-AS1	1.90312774064441	0.541717306177201
AC013553.2	1.90312774064441	0.541717306177201
AC007728.1	1.90312774064441	0.541717306177201
AC144836.1	1.90312774064441	0.541717306177201
AC096745.2	1.90055186314586	0.21924215133493
U73169.1	1.89780204269635	0.348028494636647
TAS2R31	1.89738839547975	0.339116817544523
MALRD1	1.8960701048756	0.289062559997033
CRAT37	1.89200497728327	0.0119490146228692
AL021408.1	1.89086350866636	0.298130258818592
AC099552.4	1.89076712855464	0.0668471218495237
AL035071.2	1.88772233596366	0.247577358042056
AP001351.1	1.88721938275408	0.221636948133774
SDCCAG3P2	1.88676417945556	0.339184473873723
INSL6	1.88577889744639	0.177761346613938
JAZF1-AS1	1.88562123019713	0.164714348745198
B3GNT3	1.88288716258147	0.000989894385339146
NMNAT2	1.8789595934486	0.123193348025596
AC099518.6	1.87665535008744	0.292319803868452
KRT17	1.8754716171318	0.343695632487315
LINC01535	1.87458016257245	0.353099473103058
AL031665.2	1.87286045736287	0.295481650186199
AC012020.2	1.87280119062645	0.261377491711083
AC018766.1	1.87090639545092	0.30099568255239
ANO2	1.87051441850298	0.12843399677774
AC026368.1	1.86787189654634	0.206802168366587
ZKSCAN7-AS1	1.86773398947853	0.345991972701382
PAPPA2	1.86747519199665	0.0588894690488188
AC244250.1	1.86439667794012	0.275660319112579
BX842242.1	1.86410809220222	0.157534441251047
LRRC37A6P	1.86376907774731	0.313359031573676
AC007014.2	1.86168248619082	0.290661467959413
ATP2B3	1.86105722350355	0.257220546649069
TRBJ1-6	1.86097792886184	0.339452913019267
HSD3B1	1.8581087237119	0.143192555005518
SLC4A1APP1	1.85810461712339	0.0451490919657927
TDGP1	1.85785088294338	0.314664278289745
CASQ2	1.85752166864352	0.00651298994897646
C19orf81	1.85484463080146	0.310157661096706
AC103923.1	1.85185059553591	0.345358334914054
CRLF1	1.85021294348667	0.0553161314550537
MIR3613	1.85021077691549	0.359355218812073
AC105021.1	1.84786453019599	0.315263269607943
PCYT1B	1.84736886434394	0.268420290144793
HRASLS	1.84728662203639	0.240773612723516
PVRIG	1.8454328276646	0.316358831807159
KRTAP10-6	1.84541097410817	0.514793382678286
BOLA2	1.84533243530119	0.512934965453805
CHL1-AS2	1.84532571676718	0.512776651219958
AC079140.4	1.84532571676718	0.512776651219958
AL162311.1	1.84532571676718	0.512776651219958
SIGLEC18P	1.84529173767397	0.511977562387595
AC005000.2	1.84523571922506	0.510665928388437
TRPC3	1.84516638409452	0.099869991315895
AC069262.1	1.8436028679614	0.515335218581574
AL359091.5	1.84352630042386	0.513475063886216
AC009090.5	1.84352630042386	0.513475063886216
HMGN1P9	1.84351975052935	0.513316602197003
C17orf99	1.84351975052935	0.513316602197003
AC084781.2	1.84348662435431	0.512516770395204
H2AFZP1	1.84343201211564	0.511203921551165
SP6	1.84318792909272	0.169258446287329
SH3GL2	1.84196387833114	0.107947730602333
MIR219A1	1.84180615907161	0.454303637340168
MRAP2	1.83800492578315	0.281490032103403
CFAP54	1.83492319792212	0.0918042843196752
AC007953.1	1.83392230089733	0.00258914196117291
AC024940.1	1.83069533120234	0.463005812299653
C1orf189	1.82903879828167	0.409070650744793
AC066615.1	1.82852333335635	0.0233017761521599
AL353795.2	1.82844424647933	0.410555982901294
AC007881.3	1.82546900193812	0.188060638061934
RAB1C	1.82345329730391	0.462949922080597
AC020910.1	1.82312179355146	0.3676866694687
AC023157.2	1.82290035106252	0.249176489506223
NT5C1A	1.82220686796309	0.328920605377476
AC018797.3	1.82175334800977	0.408888054497956
AC005154.4	1.82168035216508	0.0836754522475053
AL023653.1	1.82130021579253	0.200592174979941
ST6GAL2-IT1	1.82123013809845	0.462747027617417
AL136526.1	1.82038646672124	0.259577320258141
AC010618.2	1.82002042053806	0.458804377792458
SOGA3	1.81868784579569	0.409889518703363
AL590666.1	1.81837106985532	0.337528602217191
HS6ST2	1.81686379865013	0.316872832934134
BCAN	1.81499867169105	0.249715748193577
PGAM4	1.81369725460534	0.133321180517011
AL445483.1	1.81313817694928	0.36801578149659
CLEC17A	1.81199781508264	0.323843622174858
TMEM255A	1.81132803494892	0.0324936119132861
AC002070.1	1.80994375393911	0.187605808391477
AC115284.3	1.80965375425062	0.46345783964565
ERAP2	1.80884902563604	1.79670723565784e-05
CCNO	1.80814056959383	0.298698447955613
AC133919.2	1.80743082493134	0.315790962278591
AL512506.1	1.80624389753857	0.470638906459138
AL139002.1	1.80621730170251	0.469660591203979
AC008734.1	1.80479686013518	0.470108007442892
AC006449.3	1.80385007743001	0.414653475442288
LINC00842	1.80261331514454	0.198984206527794
AC026691.1	1.80213971696655	0.217186335401533
TRIM34	1.79964576636415	0.472764943479682
IBA57-DT	1.7987099566853	0.311214219275068
AC004925.1	1.79827638335099	0.0146318913342486
AC109454.2	1.79495171309071	0.417763814114993
AC024270.4	1.79493064010159	0.416791014917819
AC104772.1	1.7945255601416	0.279424022845039
THEMIS	1.79310543744033	0.00243317930112934
AC097063.1	1.79186812624724	0.162547758873049
AC068790.9	1.78865137716978	0.470102072249533
GDPD2	1.78794641077216	0.471175946288304
AC055811.2	1.78766932898659	0.169823010825446
AL512303.1	1.78580608163032	0.376279166822261
OPCML	1.7847548174714	0.139132864599381
LINC01044	1.78453548913615	0.420154228577297
LINC00377	1.78420373146629	0.421085249241759
AC027307.1	1.78378629235325	0.423293705834191
LYPD2	1.78365640992011	0.0744074779563004
LINC00298	1.7813570936772	0.478533445192258
AC010894.5	1.77970076391234	0.385172482961666
SLC6A2	1.77825505119911	0.265152658883467
AC008074.1	1.77766970014128	0.394104650111222
AC099850.3	1.77708518528967	0.222372341628693
AC108860.2	1.77657105648164	0.38056986986619
AC087241.4	1.77465093895752	0.43823551040215
INKA2	1.77400137041669	0.474774398720322
AL160286.1	1.77400004728746	0.475629026559041
PCDHB3	1.77080110226252	0.0606278241534314
RN7SL19P	1.7703044599906	0.483958066260283
GAPDHP21	1.7703044599906	0.483958066260283
RPL21P5	1.76958245534527	0.383795172469126
C8orf89	1.76890333525687	0.479330522548144
TERB1	1.76782565094556	0.475253420306595
AL034555.1	1.76782270981737	0.476658820079592
SNORA28	1.7678205754174	0.477685305450196
RASGRF1	1.7668041925152	0.19471425523036
TOX4P1	1.76665108123056	0.475707584813003
AC091965.1	1.76663382259014	0.477975264950748
AK3P5	1.76661329665447	0.384793558269625
FTLP2	1.76500919645945	0.221387948028078
TYW1B	1.76280286932911	1.24741167688004e-06
LVRN	1.76215063471621	0.34270930950302
ST13P3	1.75821057670197	0.0427129096853523
DCUN1D2-AS	1.75797535874886	0.296675730677762
AC022079.1	1.75747495021387	0.261413250838417
AC005005.3	1.75572591047609	0.225837539319824
AC011752.1	1.75466699293915	0.495691786333162
ELOVL4	1.75395906740181	0.195736647485918
SNORA60	1.75303404319567	0.156096983474672
AC092835.1	1.75245698018688	0.260696152685901
AP001453.2	1.75203103225026	0.436095891606251
AL158151.2	1.75194276723173	0.391431851596507
PLUT	1.75075924864445	0.541078165936457
AC012485.1	1.75010231174792	0.24089540326947
NAP1L4P1	1.74890466690015	0.219837665599209
AC096639.1	1.74866412803883	0.430545721721473
C5orf60	1.74849871516261	0.39342986359006
LINC00266-1	1.74774671829415	0.435133592222259
AC011481.1	1.74754738804853	0.0936743856047057
PCDHGB2	1.74324682190918	0.0550970576989528
AC078802.1	1.74177735557995	0.313519658224775
AL354861.3	1.7402034453113	0.107461764599797
AC087639.1	1.73941489615953	0.445669182116922
AP000238.1	1.73829620027367	0.15421666209781
FLNC	1.73810219871017	0.00684669574051376
SULT1D1P	1.73792163514177	0.447133603378278
CYTL1	1.73766046915673	0.405471906077947
EPN2-AS1	1.73538785789358	0.487041898231945
ZMYND19P1	1.73535534608062	0.488091159921428
MORF4L1P3	1.73526292686324	0.439981866744085
AC092614.1	1.73373891665271	0.147690131475256
AL353593.2	1.73361440765707	0.43547318610081
AL138690.1	1.73216060404452	0.494088345135994
AC005479.2	1.73216060404452	0.494088345135994
FAM92B	1.73086752780242	0.489481930738164
AC022540.1	1.7301336758843	0.489546211283692
BX293535.1	1.73006117013448	0.491763672716147
MTCO3P43	1.73006117013448	0.491763672716147
LINC02082	1.73006117013448	0.491763672716147
AL159972.1	1.72995489084962	0.438931073041656
TRDN	1.72572008246135	0.366516944777965
LINC02225	1.72415336332503	0.194023234099607
AC116158.1	1.72414648783931	0.393677490149563
AC092506.1	1.72183301731796	0.335026483856147
AC009806.1	1.72170825488145	0.446036806624333
NUDT4B	1.71994250208838	0.162580525882359
AL137802.2	1.7155010360342	0.35849056848107
AC004951.1	1.71472244427432	0.179525426072163
LRP1-AS	1.71320005802004	0.405676714204956
MPP2	1.71317363961706	0.0554986372279734
NTNG1	1.7125331771194	0.497454155699164
AC243960.3	1.71172861197692	0.148960197484651
LINC00702	1.71127617334392	0.0914446781203577
AL359853.2	1.71083948091305	0.162178835970203
ELOVL2-AS1	1.70855732151902	0.0847163988679113
C1orf147	1.70806556289236	0.49683013509455
AC004241.5	1.70501900171069	0.0415996614021589
AL109806.1	1.70487820831566	0.350058062492796
ANKRD2	1.70349791833059	0.452266258455662
AC145285.1	1.70349791833059	0.452266258455662
SLC35F1	1.70115030905196	0.0483659693395918
HERC2P10	1.70101055138699	0.324115556366274
RN7SL165P	1.69893553069931	0.451357527882341
N4BP3	1.69875355353916	0.0510602286287638
FAM162B	1.69810286525274	0.0850678929741856
NLRP2B	1.69790186270803	0.223856261701663
AC112249.1	1.69769415612501	0.40333785089887
KCCAT333	1.69766778995029	0.509306241601798
AP001160.1	1.69658414297659	0.165322014406331
AP003969.2	1.69651014630886	0.356955797705645
TFCP2L1	1.69347532847237	0.0402302476769233
AC104984.6	1.69287884865698	0.499223346447856
FLJ31356	1.69277930357209	0.500698917456609
AL121820.1	1.69270693563629	0.501776795684435
U52111.1	1.69169932534489	0.505871740723199
RHOA-IT1	1.69169737714932	0.420135597094841
ETF1P2	1.69131964668461	0.505993465632686
AC109826.1	1.6896420657188	0.322354463244741
DLG1-AS1	1.68949842726819	0.328436915296374
SLFN14	1.68732339722204	0.241395130494346
AC010468.1	1.68639596294673	0.190668268602079
ACTG1P20	1.68583765298286	0.376217993098587
AC025048.4	1.68507242679821	0.328867138588972
SGCZ	1.68505837070758	0.18169526608234
RNA5SP298	1.6836767470356	0.406676260248676
AL590385.1	1.68293840991463	0.591243832313875
AC104651.2	1.68293840991463	0.591243832313875
RPL30P2	1.68293840991463	0.591243832313875
UGT1A12P	1.68293840991463	0.591243832313875
RNU6-108P	1.68293840991463	0.591243832313875
OR7E97P	1.68293840991463	0.591243832313875
RPL7P16	1.68293840991463	0.591243832313875
AC098827.1	1.68293840991463	0.591243832313875
STATH	1.68293840991463	0.591243832313875
AC114316.2	1.68293840991463	0.591243832313875
AL024507.1	1.68293840991463	0.591243832313875
AC005537.1	1.68293840991463	0.591243832313875
CPA5	1.68293840991463	0.591243832313875
AL049629.2	1.68293840991463	0.591243832313875
AC121334.3	1.68293840991463	0.591243832313875
TRAJ2	1.68293840991463	0.591243832313875
AC024270.2	1.68293840991463	0.591243832313875
AC104390.1	1.68293840991463	0.591243832313875
AC008551.1	1.68293840991463	0.591243832313875
MYH2	1.68293840991463	0.591243832313875
AC022726.2	1.68293840991463	0.591243832313875
RN7SL498P	1.68293840991463	0.591243832313875
RNA5SP483	1.68293840991463	0.591243832313875
AL357033.1	1.68293840991463	0.591243832313875
LINC01835	1.68293840991463	0.591243832313875
LINC02558	1.68293840991463	0.591243832313875
MIR3687-1	1.68293840991463	0.591243832313875
TFF1	1.68293840991463	0.591243832313875
LMTK3	1.68262684469966	0.01503114233517
NDUFAF4P4	1.68235655074093	0.591377136393116
NRBF2P2	1.68235655074093	0.591377136393116
COX6CP14	1.68235655074093	0.591377136393116
DLX5	1.68235655074093	0.591377136393116
TMEM185AP1	1.68235655074093	0.591377136393116
FAM182B	1.68191863182627	0.176616842349293
LINC02465	1.68177452708974	0.591510490307307
CCNI2	1.68177452708974	0.591510490307307
MIR6835	1.68177452708974	0.591510490307307
PCNPP5	1.68177452708974	0.591510490307307
RABGAP1L-IT1	1.68119233888358	0.591643894079137
FAM204BP	1.68119233888358	0.591643894079137
AC226101.1	1.68119233888358	0.591643894079137
AC010680.1	1.68119233888358	0.591643894079137
RHBDF1P1	1.68119233888358	0.591643894079137
FOXL2	1.68119233888358	0.591643894079137
AC114801.2	1.68119233888358	0.591643894079137
AC025442.1	1.68119233888358	0.591643894079137
AC002543.1	1.68119233888358	0.591643894079137
PAX4	1.68119233888358	0.591643894079137
AL627402.1	1.68119233888358	0.591643894079137
LINC02099	1.68119233888358	0.591643894079137
MAPK6P5	1.68119233888358	0.591643894079137
AL160274.1	1.68119233888358	0.591643894079137
OR52B5P	1.68119233888358	0.591643894079137
PTPN5	1.68119233888358	0.591643894079137
RNU6-893P	1.68119233888358	0.591643894079137
OR7E26P	1.68119233888358	0.591643894079137
TNPO1P1	1.68119233888358	0.591643894079137
LIPM	1.68119233888358	0.591643894079137
DYNLL1P4	1.68119233888358	0.591643894079137
AL445649.1	1.68119233888358	0.591643894079137
AL445363.1	1.68119233888358	0.591643894079137
AC007262.1	1.68119233888358	0.591643894079137
AL049872.1	1.68119233888358	0.591643894079137
VDAC3P1	1.68119233888358	0.591643894079137
IGHVII-78-1	1.68119233888358	0.591643894079137
LINGO1-AS1	1.68119233888358	0.591643894079137
CKBP1	1.68119233888358	0.591643894079137
HSPE1P7	1.68119233888358	0.591643894079137
AC015912.2	1.68119233888358	0.591643894079137
MED28P7	1.68119233888358	0.591643894079137
AC092329.2	1.68119233888358	0.591643894079137
RF00398	1.68119233888358	0.591643894079137
SFRP2	1.68032059834066	0.297920375063766
KCNH8	1.6802053244959	0.0547423326747414
ASCL5	1.68003073896274	0.509611982835522
AC019193.3	1.67814357222146	0.331017602120958
SIK1B	1.67746834987011	0.0741461043616822
AC007255.1	1.67728554639571	0.331349254352643
CCDC177	1.67717528429649	0.267491675571027
AC091152.4	1.67579270291653	0.382934438623791
GUCY1B2	1.67546417064449	0.287648660796418
IGKV3D-20	1.67503900863413	0.294772260122139
COX17P1	1.67460221405128	0.244614639052392
AL359881.1	1.67344196197974	0.380133931950164
ZNF492	1.67341512922463	0.382620659404826
AC079331.2	1.67224834084771	0.365615724666808
AC127526.3	1.67214182118092	0.513001657437604
AP002761.1	1.67212729212513	0.51317771664193
TPTE2	1.67160272525732	0.401748197280085
LINC02516	1.67130295081573	0.408672532129131
SPTY2D1OS	1.67076585515213	0.0493399684344166
FAM228A	1.66933494184007	0.276830953129782
ZNF536	1.66819356027001	0.270390932634509
AP000907.2	1.66657805111764	0.341755976014935
AC006480.1	1.66591833497771	0.383005901331294
MUC5B	1.66530182833565	0.025369851257508
AC107953.2	1.66504479326294	0.595348798152067
AC024601.1	1.66504479326294	0.595348798152067
LINC02371	1.66504479326294	0.595348798152067
AC099518.3	1.66500744516034	0.472623322093427
RN7SL15P	1.66423636746718	0.372794988150254
AL032821.1	1.66387068830342	0.595618547047261
CSTF3-DT	1.66387068830342	0.595618547047261
AC130456.1	1.66387068830342	0.595618547047261
AC003682.1	1.66387068830342	0.595618547047261
AC005740.3	1.65949367646631	0.478524234461383
ALG1L10P	1.6588674688972	0.271150549870378
LINC00960	1.65755631895135	0.0691374400860493
EDRF1-AS1	1.65657194802016	0.237112427591491
CR2	1.65555411248408	0.380192094927841
AL139220.2	1.65540042352493	0.293277485036045
AC112694.1	1.65463096013557	0.37217921963062
AC138150.2	1.6540076633723	0.244169934000549
AL031985.4	1.65304472983463	0.598108087165006
AC093326.1	1.65304472983463	0.598108087165006
RNU12-2P	1.65304472983463	0.598108087165006
AC104241.2	1.65304472983463	0.598108087165006
AL445070.1	1.65304472983463	0.598108087165006
RPL7AP60	1.65304472983463	0.598108087165006
RPL23AP67	1.65304472983463	0.598108087165006
SUMO2P15	1.65304472983463	0.598108087165006
AC015712.7	1.65304472983463	0.598108087165006
GAPDHP32	1.65299623546543	0.327314818040698
ESRRB	1.65298873952445	0.146796009758785
AC012629.2	1.65204453309311	0.236285046812403
MTCYBP18	1.65186364875185	0.598379938200272
AC004899.1	1.65186364875185	0.598379938200272
AC083982.1	1.65186364875185	0.598379938200272
HERC2P11	1.65186364875185	0.598379938200272
RFX6	1.64704454893041	0.569858964043377
AC093616.1	1.64699242648281	0.599501670084819
AC114728.1	1.64699242648281	0.599501670084819
AC002064.1	1.64699242648281	0.599501670084819
TRAV12-1	1.64699242648281	0.599501670084819
AC103703.1	1.64699242648281	0.599501670084819
AL359880.1	1.64685288831954	0.572165839041485
AC108449.1	1.6468385713565	0.572338935074498
C12orf54	1.64667111365421	0.574371619378975
ADRA1D	1.6466408675224	0.436339286394004
LINC01781	1.64640027279652	0.599638086160846
C5orf64-AS1	1.64640027279652	0.599638086160846
AL139174.1	1.64640027279652	0.599638086160846
LINC02290	1.64640027279652	0.599638086160846
AC005920.3	1.64640027279652	0.599638086160846
AC007619.1	1.64588620173349	0.376034020437166
AL121578.3	1.64539598862683	0.424985575446777
RN7SL5P	1.64529704375683	0.420131098373133
PDCD6IPP2	1.64275940256391	0.307398849016894
AC005884.1	1.64160288742197	0.344223726275686
AC091868.2	1.64055705797313	0.384634604089555
AC233992.2	1.63514636485399	0.294345435613651
AC012645.3	1.6350960062918	0.383496411148222
AC093720.1	1.63492390073369	0.256407589936175
AL139011.2	1.63487567998355	0.383157965352571
AL354893.2	1.63473688223966	0.440047265873787
NOP56P1	1.6347222673686	0.593589254154551
AL133330.2	1.6347222673686	0.593589254154551
RLN2	1.63413269667973	0.593777616444559
C9orf41-AS1	1.63363685941145	0.29698071144864
TRAM1L1	1.63322581145413	0.431187682935472
FAM135B	1.63302301066831	0.109596111757536
RNU5B-2P	1.63271093729137	0.202143238886562
OVOL2	1.62966116662046	0.217563987683613
FABP2	1.62956281658902	0.425331002616075
RNU6-118P	1.62890012656287	0.22648624110117
AC239803.1	1.62877898622728	0.603703123693321
RAD1P2	1.62877898622728	0.603703123693321
AC012368.2	1.62877898622728	0.603703123693321
POTEKP	1.62877898622728	0.603703123693321
RPL21P32	1.62877898622728	0.603703123693321
AC092798.1	1.62877898622728	0.603703123693321
UBE2D3P2	1.62877898622728	0.603703123693321
MTND4P9	1.62877898622728	0.603703123693321
RNU6-226P	1.62877898622728	0.603703123693321
AL078599.1	1.62877898622728	0.603703123693321
AC091729.1	1.62877898622728	0.603703123693321
API5P1	1.62877898622728	0.603703123693321
CHRNA2	1.62877898622728	0.603703123693321
C9orf135	1.62877898622728	0.603703123693321
AP000438.1	1.62877898622728	0.603703123693321
SFTA1P	1.62877898622728	0.603703123693321
AC079601.1	1.62877898622728	0.603703123693321
AC089984.2	1.62877898622728	0.603703123693321
TRAJ27	1.62877898622728	0.603703123693321
AL132640.2	1.62877898622728	0.603703123693321
HNRNPA1P5	1.62877898622728	0.603703123693321
AL031600.2	1.62877898622728	0.603703123693321
AC126544.2	1.62877898622728	0.603703123693321
ANKFN1	1.62877898622728	0.603703123693321
AP005264.4	1.62877898622728	0.603703123693321
SPEF1	1.62877898622728	0.603703123693321
SYS1-DBNDD2	1.62877898622728	0.603703123693321
AC005357.1	1.62877898622728	0.603703123693321
MIR641	1.62877898622728	0.603703123693321
RPS10P28	1.62877898622728	0.603703123693321
AC006116.5	1.62877898622728	0.603703123693321
MIR4761	1.62877898622728	0.603703123693321
SNX19P1	1.62877898622728	0.603703123693321
AP001437.1	1.62877898622728	0.603703123693321
LARGE-AS1	1.62828730533398	0.290405370901866
AC118553.1	1.62801193139339	0.29364038660105
PGA3	1.62722313561044	0.121782326706186
AC009948.2	1.6259918544667	0.121356642444266
KEL	1.62482511530201	0.076850841677305
KRT72	1.62466104213201	0.319197332179847
AC006504.4	1.62312002335074	0.229873201021278
AL592166.1	1.62270168107378	0.605107575882615
AL603914.1	1.62270168107378	0.605107575882615
RPSAP14	1.62210241596172	0.605246133328435
RF00564	1.62210241596172	0.605246133328435
AC025588.1	1.62210241596172	0.605246133328435
AL645608.6	1.62152956293816	0.605378595458587
MTCO3P21	1.62152956293816	0.605378595458587
LYPD8	1.62152956293816	0.605378595458587
PTCHD3P2	1.62152956293816	0.605378595458587
AC129807.1	1.62152956293816	0.605378595458587
RPSAP8	1.62152956293816	0.605378595458587
AL731532.2	1.62152956293816	0.605378595458587
RBPMSLP	1.62152956293816	0.605378595458587
AP000265.1	1.62152956293816	0.605378595458587
AC099066.2	1.62032969221449	0.605656080695265
AC110774.1	1.62032969221449	0.605656080695265
AC025181.1	1.62032969221449	0.605656080695265
LINC01848	1.62032969221449	0.605656080695265
RPS10P14	1.62032969221449	0.605656080695265
USF1P1	1.62032969221449	0.605656080695265
AC026740.2	1.61984232179269	0.331528355753308
PPFIA4	1.61972291452809	0.060699898412072
AC110792.3	1.61800332580788	0.248734535966081
AC073314.1	1.61656065655984	0.60652803730665
AP000770.1	1.61656065655984	0.60652803730665
AC084816.1	1.61656065655984	0.60652803730665
AC073862.2	1.61656065655984	0.60652803730665
AC084757.3	1.61656065655984	0.60652803730665
C16orf90	1.61656065655984	0.60652803730665
AC005358.2	1.61656065655984	0.60652803730665
MIR320C1	1.61656065655984	0.60652803730665
MIR1270	1.61656065655984	0.60652803730665
GUCY2EP	1.61369700994952	0.0414483781158372
C1GALT1C1L	1.60626205552396	0.196765522432308
AC010359.1	1.60579769021275	0.0565713735801939
AL132656.3	1.60563967449244	0.437600888165238
KRT17P7	1.60463575354197	0.068908780757802
AL513548.1	1.60443461842917	0.292793382709627
PRAMEF4	1.60426730617372	0.609375425328164
AL513365.1	1.60426730617372	0.609375425328164
SPTA1	1.60426730617372	0.609375425328164
AC104651.1	1.60426730617372	0.609375425328164
FGD5P1	1.60426730617372	0.609375425328164
MIR548AY	1.60426730617372	0.609375425328164
KRT8P26	1.60426730617372	0.609375425328164
EIF4A1P8	1.60426730617372	0.609375425328164
GAPDHP38	1.60426730617372	0.609375425328164
SMIM17	1.60426730617372	0.609375425328164
MIR3136	1.60325971657419	0.444466779318671
AL591806.2	1.60312839919091	0.603569199166923
AC079336.7	1.60312839919091	0.603569199166923
AC140479.4	1.60252661533199	0.603761042668363
SCT	1.59878784134756	0.116062359349989
AL138899.1	1.59674912857576	0.44388277953484
AC110813.1	1.59674912857576	0.44388277953484
AC105052.4	1.59640168344736	0.270006494865896
RAP2CP1	1.59613759981805	0.313590624169749
ACPP	1.59554790957102	0.19553556995339
DGAT2L7P	1.59518138767701	0.20046327699197
AL157904.1	1.59189819624635	0.612245499750597
NPPC	1.59189819624635	0.612245499750597
RN7SL411P	1.59189819624635	0.612245499750597
CLDN24	1.59189819624635	0.612245499750597
AC093909.4	1.59189819624635	0.612245499750597
ARHGAP26-IT1	1.59189819624635	0.612245499750597
AC091959.1	1.59189819624635	0.612245499750597
AL662884.1	1.59189819624635	0.612245499750597
AL008628.1	1.59189819624635	0.612245499750597
HOXA6	1.59189819624635	0.612245499750597
AL512633.1	1.59189819624635	0.612245499750597
CXXC1P1	1.59189819624635	0.612245499750597
Z75746.1	1.59189819624635	0.612245499750597
AC100823.1	1.59189819624635	0.612245499750597
HPYR1	1.59189819624635	0.612245499750597
AL161454.1	1.59189819624635	0.612245499750597
AP000770.2	1.59189819624635	0.612245499750597
PRKG1-AS1	1.59189819624635	0.612245499750597
AC025038.1	1.59189819624635	0.612245499750597
AC087318.1	1.59189819624635	0.612245499750597
PPIAP8	1.59189819624635	0.612245499750597
AL359233.1	1.59189819624635	0.612245499750597
MIR4538	1.59189819624635	0.612245499750597
BMS1P15	1.59189819624635	0.612245499750597
AC087516.2	1.59189819624635	0.612245499750597
AC009118.1	1.59189819624635	0.612245499750597
AC020978.1	1.59189819624635	0.612245499750597
RPL31P58	1.59189819624635	0.612245499750597
MC4R	1.59189819624635	0.612245499750597
AL391097.1	1.59189819624635	0.612245499750597
AC011504.1	1.59189819624635	0.612245499750597
CD177	1.59189819624635	0.612245499750597
AC008753.3	1.59189819624635	0.612245499750597
VN2R19P	1.59189819624635	0.612245499750597
BCRP1	1.59189819624635	0.612245499750597
MRPL50P2	1.59079920298323	0.607476531771608
AQP5	1.59079920298323	0.607476531771608
AC012615.4	1.59036632317378	0.410649172281541
AC078980.1	1.59019255178446	0.607669737979664
AC090579.1	1.58884241115831	0.246891594221565
RPS26P47	1.58849473605376	0.120777282450244
AC091769.2	1.58827692544805	0.484967048606826
AC005332.7	1.5880831485491	0.090624580823525
MIR193A	1.58646202303762	0.38478867120339
AC011816.2	1.58445997545159	0.613973891298561
AC096920.1	1.58445997545159	0.613973891298561
AC083822.1	1.58445997545159	0.613973891298561
AL138885.3	1.58445997545159	0.613973891298561
AL356481.3	1.58445997545159	0.613973891298561
AC079035.1	1.58445997545159	0.613973891298561
TESC-AS1	1.58445997545159	0.613973891298561
SNX29P1	1.58445997545159	0.613973891298561
AP006296.1	1.58363444067827	0.249194554690729
BDKRB2	1.57856779178923	0.0286421171247247
AC023154.1	1.57853299765266	0.497563658184718
AC025647.1	1.57657308908017	0.456536282439634
SCG3	1.57606547365877	0.402445396812059
SLC28A3	1.57514196254537	0.0091306958190373
AJ011932.1	1.57380472217311	0.395642659873379
ZBED1P1	1.57210778792901	0.613413336028819
AC122718.2	1.57210778792901	0.613413336028819
AC003992.1	1.57210778792901	0.613413336028819
SHISA3	1.57180895645297	0.0176405519946918
AC009902.3	1.57118743975219	0.372005509992659
POU3F1	1.57108980406437	0.195398119110112
SEC14L6	1.57095677368071	0.00853637998081911
HILS1	1.57088359651341	0.374905785775972
CLC	1.57026413335126	0.596315912037556
AC253536.3	1.56954486757443	0.147685044811473
NLRP14	1.56940754142775	0.0624770760004568
AC108047.1	1.56885292759253	0.147630473102076
FOXC2	1.5679795005233	0.23294333475711
LINC00880	1.56460097295556	0.364261605483727
AC090001.1	1.56316446385583	0.512042299851264
AL035446.1	1.56026824588265	0.417458569001725
PHGR1	1.56001678277549	0.299917183185036
ALKAL1	1.55948163051979	0.187554143139559
AL031428.1	1.55939801569536	0.619810862792502
AC106895.2	1.55939801569536	0.619810862792502
LINC00461	1.55939801569536	0.619810862792502
SLC26A4-AS1	1.55939801569536	0.619810862792502
TRBV12-5	1.55939801569536	0.619810862792502
EIF3LP2	1.55939801569536	0.619810862792502
RPL4P1	1.55939801569536	0.619810862792502
AC011510.1	1.55939801569536	0.619810862792502
BCRP2	1.55939801569536	0.619810862792502
MIR4637	1.55816182191768	0.620099304502805
AC244517.7	1.55816182191768	0.620099304502805
MARCOL	1.55816182191768	0.620099304502805
AC091806.1	1.55816182191768	0.620099304502805
OR7E13P	1.55816182191768	0.620099304502805
AP002961.1	1.55816182191768	0.620099304502805
PTP4A2P2	1.55816182191768	0.620099304502805
LINC00856	1.55816182191768	0.620099304502805
AL049871.1	1.55816182191768	0.620099304502805
CACNG3	1.55816182191768	0.620099304502805
AC135178.1	1.55816182191768	0.620099304502805
SYT4	1.55816182191768	0.620099304502805
AC010487.2	1.55816182191768	0.620099304502805
AL109659.1	1.55754330079638	0.620243642899733
LINC02111	1.55754330079638	0.620243642899733
RNU6-1056P	1.55754330079638	0.620243642899733
AL133330.1	1.55754330079638	0.620243642899733
CLDN25	1.55754330079638	0.620243642899733
MIR4513	1.55754330079638	0.620243642899733
AC009097.4	1.55754330079638	0.620243642899733
AC004461.1	1.55754330079638	0.620243642899733
TACSTD2	1.5565222244485	0.000106148487005819
CYP2B7P	1.55615265210406	0.0510575957301144
AC010332.1	1.55517519897952	0.478705448468354
IGLV10-54	1.55503133030585	0.213264048339744
RPL3P6	1.55377555235288	0.554084771418475
C1orf229	1.55310345099797	0.0237777862549745
LINC02487	1.55289838823101	0.074936501831865
AC092653.1	1.55277251159669	0.403808232095886
GAPDHP48	1.5509238482286	0.367444365268955
EIF3EP1	1.54746765451923	0.369647944084111
AC021106.3	1.54657033427337	0.166889190015263
SNORA59A	1.54578055447538	0.330905463644834
AL392046.1	1.54374354808265	0.369346578363543
AC008537.2	1.54309929269879	0.0033948562572911
AL136418.1	1.54256105268616	0.379967313832871
AL356966.1	1.54194358178265	0.229248421797341
AC138932.3	1.54146316232443	0.0986845547571986
GDNF	1.54134203308138	0.0491950091587763
FTH1P3	1.53913106378124	0.624545964019505
PROS2P	1.53913106378124	0.624545964019505
PSMD10P2	1.53913106378124	0.624545964019505
AC025470.2	1.53913106378124	0.624545964019505
AL606763.1	1.53913106378124	0.624545964019505
SOD1P3	1.53913106378124	0.624545964019505
AC035139.1	1.53913106378124	0.624545964019505
IQSEC3P1	1.53913106378124	0.624545964019505
FOXN3-AS2	1.53913106378124	0.624545964019505
AC009053.3	1.53913106378124	0.624545964019505
SMTNL2	1.53913106378124	0.624545964019505
AL390198.2	1.53913106378124	0.624545964019505
AC005104.2	1.53811095384952	0.397730985534391
AC003957.1	1.53721916454663	0.168882486661421
SCGB3A1	1.53113934672587	0.00344390699525435
LRP1B	1.53091252952554	0.288242802965768
AC108751.4	1.5309005478544	0.292134622991705
ZDHHC20P1	1.53039138234642	0.428854807481401
RPS23P6	1.52980119917972	0.563782204714828
SMCR5	1.52936778217467	0.518045224209797
FLJ22447	1.52925059935104	0.201479211360021
KREMEN2	1.52771425740956	0.2932898759471
CCR3	1.52764791021099	0.382657679866045
AC093107.1	1.52761498850411	0.507939126567899
BX470102.1	1.52635727032325	0.62753711030725
RPL12P15	1.52635727032325	0.62753711030725
NLGN1	1.52635727032325	0.62753711030725
RPL7P21	1.52635727032325	0.62753711030725
AL353692.1	1.52635727032325	0.62753711030725
FOXI2	1.52635727032325	0.62753711030725
TRAV10	1.52635727032325	0.62753711030725
SOST	1.52635727032325	0.62753711030725
AC120349.3	1.52635727032325	0.62753711030725
KCND2	1.52604601327145	0.202307236446045
EIF3C	1.5259368117645	0.0504821121134994
RNU6-479P	1.52260639128988	0.610117864093128
KLF14	1.52260639128988	0.610117864093128
AC148477.4	1.52260639128988	0.610117864093128
MIR3150BHG	1.52250046178386	0.608168616804123
HMGB1P3	1.52249136236001	0.608001924713795
KU-MEL-3	1.52249136236001	0.608001924713795
AC074389.3	1.52244535399199	0.607160899390745
AL035658.1	1.52236954768513	0.605781686269067
MIR181A2HG	1.52211893389769	0.322403290282601
CXCL17	1.52118602670573	0.377970400028907
AC104837.2	1.52082159444019	0.610650512570866
AC231533.1	1.52082159444019	0.610650512570866
RN7SL141P	1.52071832010955	0.608699973009015
EEF1A1P4	1.52071832010955	0.608699973009015
AC073592.3	1.52071832010955	0.608699973009015
AC011840.3	1.52071832010955	0.608699973009015
C10orf90	1.52069214435855	0.402571434836576
LINC00239	1.52066459835209	0.607691678877395
AC015818.2	1.52059069880745	0.606311681218894
CR383656.1	1.51959110994297	0.395649915446956
PROK2	1.51858351771582	0.30071973883197
AC079203.1	1.51813566642173	0.357208023567277
ZSWIM5P2	1.5181249453271	0.478432121391527
PDE1C	1.51689220334298	0.194533320186283
AL590677.1	1.51687934436414	0.467251693571432
RNY3P8	1.51664488085987	0.442661359560632
AL031777.3	1.51623264130568	0.428314666875834
CALY	1.51498475389106	0.172014696310187
AL844908.1	1.51232973316036	0.116663935885291
AL137918.1	1.51217381291789	0.380963227753596
LINC01659	1.50900433752493	0.472901909851987
AP000679.1	1.50796824000551	0.249589637203697
TRBV6-5	1.50651892857902	0.565095274051686
AC025271.1	1.50650970100808	0.564923885689326
AL158071.3	1.50533416081356	0.567527105165552
MIR4685	1.50522879346004	0.56551107727852
AC073326.1	1.50521978840893	0.565339578427462
ACTG2	1.50482922868435	0.0436863094618728
TMEM253	1.50447887600477	0.218907694777797
PI15	1.50085581764564	0.162857212348575
AC135352.1	1.50021986345197	0.472778609712352
LINC01116	1.4991465369144	0.376058827444764
IL13	1.49889012325014	0.516236206148204
RIMBP3	1.49771679331416	0.56792053931106
AL445223.1	1.4976692837839	0.56688042749666
ALG9-IT1	1.49707601062398	0.523967061253267
RNU2-51P	1.49644412720432	0.488800267532183
CPZ	1.49638180325823	0.471710047769476
LINC01675	1.49637390454566	0.567297899948125
AC016252.1	1.49637390454566	0.567297899948125
AC003991.2	1.49631048522175	0.56587428929077
DUSP26	1.49548164760328	0.30617705647771
AC007389.1	1.49538218752022	0.245000131901014
LINC02285	1.49535061369769	0.127256622640118
BHLHA15	1.49534338252453	0.20251053592989
ERP29P1	1.49460841610539	0.522660641797783
AMZ1	1.49340728842167	0.261127367187102
RBMS3-AS3	1.49333817007427	0.107820215484612
TRBV3-1	1.49330346720043	0.357398183927582
AC026120.1	1.49325247104219	0.56831215853749
AC010524.1	1.49316817193106	0.566250630647085
AC119677.1	1.49276813825097	0.635426707537955
PGLYRP3	1.49276813825097	0.635426707537955
AL365366.1	1.49276813825097	0.635426707537955
AKT3-IT1	1.49276813825097	0.635426707537955
FABP5P14	1.49276813825097	0.635426707537955
AC105265.4	1.49276813825097	0.635426707537955
MTND1P16	1.49276813825097	0.635426707537955
AC108693.1	1.49276813825097	0.635426707537955
AC108751.1	1.49276813825097	0.635426707537955
AC026355.1	1.49276813825097	0.635426707537955
HTR3C	1.49276813825097	0.635426707537955
P3H2-AS1	1.49276813825097	0.635426707537955
AC069257.2	1.49276813825097	0.635426707537955
BASP1-AS1	1.49276813825097	0.635426707537955
EGFLAM-AS1	1.49276813825097	0.635426707537955
MIR581	1.49276813825097	0.635426707537955
AC034228.3	1.49276813825097	0.635426707537955
AC106791.2	1.49276813825097	0.635426707537955
AC091874.1	1.49276813825097	0.635426707537955
AL035696.4	1.49276813825097	0.635426707537955
HIST1H2AA	1.49276813825097	0.635426707537955
HIST1H3B	1.49276813825097	0.635426707537955
MLN	1.49276813825097	0.635426707537955
RAET1E	1.49276813825097	0.635426707537955
AL121935.2	1.49276813825097	0.635426707537955
AC018637.1	1.49276813825097	0.635426707537955
C7orf69	1.49276813825097	0.635426707537955
WWC3-AS1	1.49276813825097	0.635426707537955
FDPSP5	1.49276813825097	0.635426707537955
AL133500.1	1.49276813825097	0.635426707537955
RHOXF1P1	1.49276813825097	0.635426707537955
RHOXF1P2	1.49276813825097	0.635426707537955
AC091163.1	1.49276813825097	0.635426707537955
AC022182.3	1.49276813825097	0.635426707537955
RPS3AP32	1.49276813825097	0.635426707537955
RPS26P34	1.49276813825097	0.635426707537955
SNX18P9	1.49276813825097	0.635426707537955
TEX53	1.49276813825097	0.635426707537955
RN7SKP158	1.49276813825097	0.635426707537955
MIR4692	1.49276813825097	0.635426707537955
AP001284.1	1.49276813825097	0.635426707537955
AP003062.3	1.49276813825097	0.635426707537955
AL158211.4	1.49276813825097	0.635426707537955
AL731563.2	1.49276813825097	0.635426707537955
AC027288.2	1.49276813825097	0.635426707537955
LINC00519	1.49276813825097	0.635426707537955
AL583722.4	1.49276813825097	0.635426707537955
AC012100.2	1.49276813825097	0.635426707537955
AC013564.1	1.49276813825097	0.635426707537955
MIR3174	1.49276813825097	0.635426707537955
AC120114.4	1.49276813825097	0.635426707537955
CA7	1.49276813825097	0.635426707537955
AC092384.3	1.49276813825097	0.635426707537955
AC129492.1	1.49276813825097	0.635426707537955
AC090286.3	1.49276813825097	0.635426707537955
AC098847.1	1.49276813825097	0.635426707537955
VN1R108P	1.49276813825097	0.635426707537955
KCNK15-AS1	1.49276813825097	0.635426707537955
MIR1302-5	1.49276813825097	0.635426707537955
AC011511.5	1.49276813825097	0.635426707537955
AC006504.3	1.49276813825097	0.635426707537955
AC245052.2	1.49276813825097	0.635426707537955
AC003005.2	1.49276813825097	0.635426707537955
RNA5SP473	1.49276813825097	0.635426707537955
IGLV2-28	1.49276813825097	0.635426707537955
Z82190.1	1.49276813825097	0.635426707537955
AC016820.1	1.49229742554499	0.566355926322651
AC021231.2	1.49207589668317	0.430845971022677
AL157702.2	1.49170117778888	0.480088082076041
MS4A3	1.49166133343024	0.478877172873874
TCF23	1.49157793055172	0.264881312816625
BX539320.1	1.49094472725611	0.525964212572527
AC106822.1	1.48915763925072	0.237003731278093
AC107464.3	1.48877231533763	0.268073511474987
DUOXA1	1.48856615501688	0.474169119225187
AC009263.1	1.48511589084669	0.475357663834965
TRBV5-1	1.48357516112136	0.52710631498477
FMR1-AS1	1.48304346090391	0.295273050515389
LINC01960	1.48289475761376	0.528716541142736
AL365356.2	1.48288993483774	0.52117370285432
GABRA4	1.48286891875026	0.480174500366688
AC009032.1	1.48272076874027	0.524245406819396
AL109933.1	1.48260703983349	0.125456517896757
PDZD3	1.48154488119721	0.295669813734564
JMJD7	1.48070680650842	0.483857013374151
AC138951.1	1.48066137736375	0.281999241694701
C9orf170	1.48034285946063	0.432316788090746
ANKRD45	1.47952694849636	0.573611878795556
RPL10AP1	1.47950378353573	0.572736073119795
AL121758.1	1.47950378353573	0.572736073119795
LINC02526	1.47946562847549	0.571300657759545
AC024560.1	1.47887814006836	0.209445317776932
VWC2	1.47818372411852	0.351436459467609
NEPNP	1.47807941035644	0.35457815580366
AC113382.1	1.47543096351256	0.571815375904015
AC010761.6	1.47515956012955	0.578058438662679
TRIM63	1.47465602059708	0.577359840283964
LINC02456	1.47456249735731	0.572276151195434
AL133297.1	1.47455869746554	0.36255618891699
CR381670.1	1.4745404191791	0.572829871453556
DDX3P1	1.47453816885054	0.571206781360179
ARHGEF7-AS2	1.47450471243621	0.569744037861758
BHLHE22	1.47416490479282	0.0014669756035129
XIST	1.47350121945291	0.6096207782366
AC015849.1	1.47345901037343	0.443173430996342
AC011904.1	1.47188641528126	0.440226648145445
RNU2-28P	1.47183698012094	0.212144228301044
AL109955.1	1.47161612827899	0.411035445635583
LINC02518	1.47105654532265	0.435883938943657
CD207	1.47072595151246	0.0248699223550343
AC105384.1	1.47031649217467	0.257676149964477
ZSCAN12P1	1.47016005351116	0.104431329711587
ARG2	1.46994309789838	0.0133963888103013
PBX2P1	1.46972556665034	0.443875840398762
AC100793.2	1.46709446407251	0.626641836581831
CDH12	1.4670722554344	0.624479445755359
AC103740.2	1.46704882295824	0.622220800910938
AC006116.8	1.46658465835339	0.355709903778142
AC097634.1	1.46636284077919	0.446239739841271
SNORD6	1.46630547550671	0.063353140250442
AC008147.4	1.46617159137049	0.525132751396473
GPAT2P1	1.46336666854084	0.280008524040926
AL021331.1	1.46175051015111	0.492175923427005
TMEM145	1.46118516961191	0.536173428006812
AL450998.1	1.4609682692765	0.379521833103189
AP001922.6	1.46055554897911	0.533226100189696
RN7SL403P	1.46053607027396	0.531789509026677
AC008747.1	1.45972222301827	0.533513110944542
AL133260.1	1.45972058831964	0.449306455104602
LINC02523	1.45941775369535	0.490495820754539
RPL36AP21	1.45753497172151	0.58293353518862
SGO1-AS1	1.45479834947344	0.277281371788224
SLITRK6	1.45382460473734	2.69080857923719e-06
AC073912.2	1.45344275801168	0.498417543093719
AC019171.1	1.45344193027357	0.498520505088761
AC114812.2	1.45300700096644	0.579798754817371
CU633906.2	1.4519898582196	0.539280231760955
AL449283.1	1.45137243858146	0.487126444913971
ZHX1-C8orf76	1.45128063426858	0.216055510215577
AL132765.2	1.45114610665754	0.53733646455255
AC078817.1	1.45114495854267	0.536453763892982
AC233300.1	1.45064004320576	0.290412596416749
AC093908.1	1.45056182390352	0.146545122081302
GXYLT1P4	1.44975946475036	0.444327754275132
AP002518.2	1.44946925000969	0.446024237428168
FTH1P1	1.44918247750366	0.447240588330167
CA4	1.44914226461771	0.364706074213746
SCN2B	1.44898294158675	0.446641694384347
AP001619.1	1.44876853802499	0.483386382847499
SNORA58	1.44850052462388	0.578187096999477
AC012358.1	1.44848718156741	0.580572398435717
AGR3	1.44847447452058	0.582858175045107
AC087163.2	1.44847447452058	0.582858175045107
NKX2-3	1.4482670098577	0.506383188954259
CTAGE1	1.44729698316617	0.53867210410398
COL10A1	1.44661318248874	0.0657084379255308
TFF2	1.44490717403774	0.187333760300713
AC104170.2	1.44448358975598	0.500608116557941
AL732414.1	1.44235603309015	0.259394164614199
AL035079.1	1.44168417640841	0.305914007324541
CYP4F23P	1.44166296424236	0.251177801048557
AC006994.1	1.44050061635294	0.500698635782207
AC245123.1	1.44042576245655	0.490929609314528
ADRB1	1.43938672842579	0.0125495847047572
SLC35F4	1.43937910923885	0.585645757888372
C2orf78	1.43933743877505	0.50171541444413
AC007750.1	1.43933210636928	0.588793985768726
RPL13AP6	1.43933210636928	0.588793985768726
NPBWR1	1.43824653856808	0.058655395968773
TNC	1.43775053281162	0.0858561767461386
TAB3P1	1.43703501321315	0.454159981910763
NLRP4	1.4367128510535	0.586838187385052
AL138689.2	1.43652190278704	0.242003594281502
TRGV5P	1.4364761455943	0.30117807581898
AP003174.1	1.43493796717038	0.539822821642535
TGM4	1.43386315502235	0.588280863858981
TMEM121B	1.43359329111372	0.195386813449706
CASR	1.4335282550758	0.0104004594647428
AC006141.1	1.43045360012419	0.542092563242886
WDR82P1	1.43033000026664	0.546718222780066
DGKK	1.43021327972202	0.539971169392095
SYT16	1.42921285477991	0.633423943006847
FAM83C	1.4291831996349	0.634841063644137
SIRPD	1.4291743236221	0.458085941368398
LINC01800	1.42916518926969	0.635705344778029
SNORD123	1.42916518926969	0.635705344778029
AC097347.1	1.42916518926969	0.635705344778029
AC100835.1	1.42916518926969	0.635705344778029
PART1	1.4291199236999	0.637889796262379
PRR13P3	1.4291199236999	0.637889796262379
AL132838.2	1.4291199236999	0.637889796262379
AC021755.2	1.42899270793306	0.542544649065726
AP001033.1	1.42835908957424	0.589304629087452
AC079384.1	1.42756177888436	0.584892168820803
AC092839.1	1.42750558852709	0.587475628817289
HAR1B	1.42750558852709	0.587475628817289
AC110285.5	1.42745987307552	0.589597918417377
PDIA3P2	1.42606743094167	0.546133109552481
RDM1P3	1.42566128269199	0.49292170816367
AL662907.2	1.42564381793297	0.502246618065497
IGKV2D-40	1.42545905893341	0.509345179137242
MIR574	1.42294933908398	0.416468806216968
MIR2117HG	1.42275922583637	0.507469434006682
GALR2	1.42253880899842	0.496921407749212
AC022905.1	1.42229321866729	0.495896462421276
MRPL3P1	1.42212981757478	0.499851206483531
OR7E12P	1.42167143444219	0.455347133230087
AC005014.3	1.41966283584596	0.412976133538186
FAM83F	1.41902980926667	0.00142484998498469
AC009927.1	1.41866643596336	0.429744109770859
AC005091.1	1.41732770599007	0.548970466347311
OXGR1	1.41732770599007	0.548970466347311
AF129075.2	1.41728515473901	0.473601246474011
NCBP2L	1.41727574399924	0.212534073938903
ZNF20	1.41615824442539	0.238375992204779
MYH16	1.4159235112285	0.234267252008885
AC087477.5	1.41575924660646	0.551711075392696
AC243654.2	1.41566316162653	0.462776721437712
AC009951.1	1.41556885495703	0.464315336405153
SLC27A6	1.41519597294102	0.354443023731194
PPP2R2C	1.41410021166794	0.471048817025272
SPDEF	1.41354638302309	0.500064014012038
PCDH10	1.41237433384556	0.294736717681129
ARHGEF10	1.41140215664577	0.204404094065708
AL731557.1	1.41133048799755	0.342356439947204
ULBP2	1.41111610683549	0.183076851679015
AP005060.1	1.41091939794779	0.42279563238338
C1QTNF12	1.40994490599353	0.0277949790508573
LINC01607	1.40993297029227	0.304176394304457
AP001432.1	1.40800339588702	0.384337237489713
AC068473.3	1.40762840270673	0.546070068193425
CFAP97D1	1.40754190216803	0.551405733640591
NMD3P1	1.40719633851735	0.550067620841864
ST13P20	1.40682811438109	0.502568326372181
AC018635.2	1.40620722680053	0.596292330156302
AP002761.2	1.40620722680053	0.596292330156302
AC007496.3	1.40620722680053	0.596292330156302
AC020915.2	1.40620722680053	0.596292330156302
SMARCE1P6	1.40605327144254	0.599484490830287
AC091076.1	1.40605327144254	0.599484490830287
SLC7A4	1.40237331361917	0.232717241551642
HS3ST3A1	1.40237167259273	0.0305481128499859
AL080251.1	1.40069523895098	0.596202740314763
C10orf62	1.40035996900752	0.105002722019683
AC134682.1	1.39978230356802	0.281470508484501
TSSK5P	1.3993622890241	0.474827611311695
RPL7P22	1.39839942545849	0.525668029483641
LINC02478	1.39839847514033	0.471735890723785
ATP1B3-AS1	1.39814911039656	0.406517915689447
AC100849.1	1.39735893773666	0.254408112595271
[truncated: 28,377 more rows]

## Sheet: RNA processing-HEATMAP
group	A	A	A	A	A	B	B	B	B	B
sample	A-1	A-2	A-3	A-4	A-5	B-1	B-2	B-3	B-4	B-5
Fam50a	246	282	374	276	356	382	493	558	619	499
Rbm14	345	309	277	297	341	377	437	494	582	421
Srsf6	1381	1743	1924	1981	1517	2470	2949	2034	2842	2301
Srsf1	371	387	422	441	369	353	431	354	393	403
Slu7	188	375	310	319	289	304	349	229	267	356
Pnpt1	242	245	207	224	163	207	240	179	189	226
Ncbp2	328	352	411	298	346	378	514	459	392	431
Ppil1	143	116	157	121	116	127	188	164	158	195
Prpf19	404	829	769	717	627	720	717	862	798	927
Thoc3	200	213	114	205	217	302	173	217	295	213
Sfpq	1485	1354	1449	1719	1519	2143	1633	1701	2245	1241
Ppp1r8	166	239	207	227	216	278	350	240	247	244
Rbm19	254	241	195	247	227	278	275	278	282	243
Nova2	32	57	39	35	51	22	31	20	12	32
U2af2	737	944	927	892	942	864	844	826	833	14
Rbm4b	175	167	154	156	115	113	130	132	138	141
Srsf2	712	961	811	792	848	1387	1177	977	1455	1038
Celf5	10	5	2	4	2	10	12	2	2	8
Lsm7	158	231	303	155	285	239	303	387	435	404
Raver2	92	63	43	60	75	56	27	20	29	37
Mbnl3	3200	4915	3418	2437	1935	1767	1941	1481	1827	1882
Slc39a5	1671	2677	3481	2290	3245	3364	2775	4081	2672	3989
Csdc2	5	21	25	6	10	1	30	6	9	9
Rbm20	4	7	19	0	3	3	7	1	0	3
Jmjd6	95	33	79	76	148	260	191	182	136	179
Hnrnpm	1026	1589	1806	1140	1290	1347	1624	1417	1650	1983
Srsf3	1172	1339	1192	1003	997	1161	1524	1114	1822	1500
Rbm15b	203	358	424	371	367	442	331	318	362	424
Scnm1	119	106	109	104	71	122	128	138	119	161
Tia1	685	871	740	891	670	1397	1346	1021	1316	1027

## Sheet: GSE130970 TIA1 expression
trt	Group1
Normal	310.518796619816
Normal	256.040251045619
Normal	350.670532993017
Normal	210.573565969501
Normal	290.377320304023
Normal	337.185833979189
NAFLD	436.784174513967
NAFLD	669.248168410911
NAFLD	588.157199186793
NAFLD	479.945306134817
NAFLD	613.252672163395
NAFLD	485.599847054385
NAFLD	297.354829998791
NAFLD	631.615599109642
NAFLD	439.869870159337
NAFLD	362.664991095061
NAFLD	397.41773051261
NAFLD	440.872569644282
NAFLD	400.672246431619
NAFLD	422.489013371645
NAFLD	440.623882935076
NAFLD	306.571090662062
NAFLD	305.231999081368
NAFLD	523.436465201715
NAFLD	602.336805659025
NAFLD	382.994241911089
NAFLD	428.543764335755
NAFLD	443.236021437834
NAFLD	431.923134464818
NAFLD	455.663919902829
NAFLD	320.873962757851
NAFLD	420.062
NAFLD	374.799219910883
NAFLD	406.96
NAFLD	304.087904090373
NAFLD	426.650871509741
NAFLD	398.148187653281
NAFLD	326.557963493209
NAFLD	475.833080097736
NAFLD	358.232358863803
NAFLD	747.556632778711
NAFLD	436.243483714885
NAFLD	403.892642865774
NAFLD	484.287035781887
NASH	480.90123407343
NASH	485.227162567903
NASH	595.254263792892
NASH	400.360913706839
NASH	408.326924640068
NASH	369.922244599968
NASH	368.198871548843
NASH	571.209068021797
NASH	355.871850248338
NASH	415.47327424608
NASH	322.865477351053
NASH	464.197723859242
NASH	591.172963982375
NASH	544.89074350076
NASH	521.036476538582
NASH	459.038558105787
NASH	461.736970906411
NASH	609.481374665959
NASH	426.775903996847
NASH	538.892492890852
NASH	475.739074553716
NASH	376.297224793377
NASH	474.086570620655
NASH	378.671548164129
NASH	446.501279758437
NASH	456.345836988405
NASH	347.113868754805
NASH	508.047380429801
NASH	320.485220333293
NASH	403.351617359341
NASH	653.001624041129
NASH	482.869595306473
NASH	374.673192847225
NASH	396.704707860743

## Sheet: GSE160016 TIA1 expression
trt	Group1
Normal	336
Normal	384
Normal	486
Normal	500
Normal	516
NAFLD	527
NAFLD	536
NAFLD	550
NAFLD	616
NAFLD	781
NAFLD	859

## Sheet: GSE193080 TIA1 expression
trt	Group1
Low risk	430.23154958176
Low risk	333.89462454916
Low risk	342.66547649248
Low risk	450.04415994158
Low risk	503.43093497922
Low risk	177.462865334106
Low risk	255.230157372648
Low risk	274.668133557213
Low risk	317.175763845148
Low risk	317.284695078331
Low risk	320.990637840919
Low risk	411.810904708331
Low risk	495.663434034771
Low risk	504.98079914106
Low risk	505.070408479976
Low risk	526.589681998473
Low risk	534.104450423054
Low risk	534.985652869612
Low risk	551.727303561574
Low risk	552.375539220991
Low risk	558.84987625938
Low risk	564.329001828002
Low risk	586.199201196774
Low risk	591.301248378061
Low risk	598.842864348748
High risk	600.872374563907
High risk	619.475961828909
High risk	621.149306210342
High risk	626.573564462181
High risk	633.585992718332
High risk	636.334461234854
High risk	637.906631528354
High risk	640.570595925485
High risk	640.698025627976
High risk	650.441058579699
High risk	654.280995682556
High risk	657.658571733648
High risk	662.898632461389
High risk	670.356912860941
High risk	725.088367333576
High risk	737.944975967193
High risk	745.744947152288
High risk	777.694839644226
High risk	782.213450664995
High risk	788.08310419115
High risk	800.187399102744
High risk	828.216478680173
High risk	834.206981503024
High risk	864.83744862387
High risk	892.993098302112
High risk	895.925884499857
High risk	899.789107545093
High risk	936.84248290088
High risk	945.860575609172
High risk	969.601554664926
High risk	975.821924566099
High risk	985.499465030108
High risk	991.098218977995
High risk	992.909234678358

## Sheet: Venn
$`4`
[1] "IGKV3D-11" "KRT17" "SLC26A7" "APOC3"
[5] "ANO2" "PRRT2" "LOC100506851" "ZNF730"
[9] "TMEM132D" "TRPC4" "ZNF723" "CDCA2"
[13] "LOC105371030" "RNF17" "CDH13" "SFRP4"
[17] "USP17L2" "DNAI7" "IGHV1-69" "HECW1"
[21] "MAGEC1" "IGHA1" "USP17L10" "MELK"
[25] "MIR6815" "GRIA1" "STRIP2" "ELFN1"
[29] "ACBD7-DCLRE1CP1" "IL23R" "ACAN" "USP17L11"
[33] "RP1L1" "CCL22" "TOP2A" "CPZ"
[37] "PDE6A" "MYH1" "SI" "SOX18"
[41] "INSRR" "IGHV2-5" "OTOF" "COL6A5"
[45] "TRBV6-5" "AFP" "RND2" "TMC1"
[49] "SPP1" "H1-5" "DOK5" "PCDHB17P"
[53] "MYH15" "OPRM1" "TIMM10B" "IGHV4-55"
[57] "TRIM49C" "DNAI3" "MCM10" "TBX21"
[61] "ZNF385D" "H3C13" "PBLD" "COL3A1"
[65] "TM6SF2" "TNFAIP8L3" "GDPD3" "RIMBP3"
[69] "RXFP2" "RNF112" "OR10J5" "CACNA1I"
[73] "HOXB4" "MIR920" "STMN2" "SLC12A5-AS1"
[77] "GJB3" "SGSM1" "SRD5A2" "IGKV1-6"
[81] "PEX11G" "ENTREP1" "MIR624" "IL9R"
[85] "GSTZ1" "IGHV1OR15-1" "ADAMTS18" "PCDHA7"
[89] "PKNOX2" "TRIM49" "NBPF6" "KCNJ3"
[93] "LOC102724151" "IGHV3-43" "HAPLN3" "SPATA31C2"
[97] "RIMBP3B" "RIMBP3C" "HSD17B7P2" "MYB"
[101] "FREM3" "NALF1" "UBASH3A" "FNDC1"
[105] "PPP1R1A" "IGKV2D-29" "DLGAP1" "CCDC80"
[109] "C2orf27A" "CLDN11" "CADPS" "BEX1"
[113] "TMEM238" "CCDC102A" "POTEB3" "TMEM200A"
[117] "IGHV3-13" "EPHB1" "DSCAML1" "SDS"
[121] "HAVCR1" "CTSE" "GRIP2" "LOC107987281"
[125] "NEU4" "VCAN" "PRSS1" "ID4"
[129] "SPATA31D1" "LOC102724760" "PKLR" "CNDP1"
[133] "LOC101927078" "IGHV3-53" "PSG5" "THBS2"
[137] "TRGV2" "CLCN1" "HBG1" "SCIN"
[141] "MUC17" "IGKV1-17" "MIR3606" "SLC28A1"
[145] "IGKV1D-16" "TNFAIP6" "USP17L15" "LOC101929601"
[149] "ZNF492" "GYPA" "NEK5" "PLK1"
[153] "WT1" "PTPN7" "CES5A" "ANKRD1"
[157] "GDPD1" "RNF208" "TEX15" "IGKV2D-24"
[161] "IGKV2D-26" "LOC107983983" "CCR4" "GYPB"
[165] "IGKV5-2" "SEMA3A" "ANGPT1" "MYO3B"
[169] "PCDHB11" "H1-3" "PLEKHG4" "THRSP"
[173] "RTKN2" "MYH8" "KCNQ3" "ECE1-AS1"
[177] "ETNPPL" "IGKV3-7" "ZNF204P" "ANKRD30A"
[181] "IGLC3" "GALNT17" "POU2AF1" "MAB21L3"
[185] "DPF3" "UGT2B28" "IPO5P1" "ZNF630"
[189] "OTOAP1" "CD300E" "MMP7" "EYA2"
[193] "TRIB3" "RGS7" "PPBP" "FGF13"
[197] "USP17L18" "CENPI" "CHIT1" "ZNF99"
[201] "DIRAS3" "MUC19" "SFRP5" "C15orf48"
[205] "MROH2A" "KCNJ10" "IGHD" "KIF4B"
[209] "POTEB2" "H3C8" "DMC1" "COL2A1"
[213] "TRPM1" "IQCA1" "COL8A2" "MS4A2"
[217] "COL1A1" "PHEX" "TH" "SCN5A"
[221] "H2BC10" "EPHB3" "LOXL1" "ADRA2A"
[225] "FAM227A" "SNORD115-3" "FASN" "TTK"
[229] "FIBIN" "KCNQ5" "ZNF391" "NOL4"
[233] "ARHGAP28" "CLIC5" "DNAH9" "BCL2L10"
[237] "OTOGL" "USP17L22" "PCDH11Y" "SPATA31D3"
[241] "FAM83B" "PTX3" "IGHA2" "TENM4"
[245] "MEOX2" "NAV3" "FGF12" "MUC16"
[249] "COL1A2" "ADAM12" "LOC101448202" "MFAP2"
[253] "RIMS2" "PPIAL4H" "COMP" "ARL4D"
[257] "IGKV3D-7" "FAM90A1" "KIF18A" "CA2"
[261] "NIPAL4" "MMP13" "LOC105373791" "IGKV1D-37"
[265] "LCT" "LOC102723502" "PCYOX1L" "RETREG1"
[269] "SLC22A1" "ERMN" "THY1" "PIK3CD-AS1"
[273] "POTEB" "ZNF98" "DCLRE1CP1" "COL11A1"
[277] "CACNA1G" "LRRC37A6P" "LRRC36" "MTFR2"
[281] "NME8" "CELA2A" "POTEG" "SLC6A20"
[285] "TRIM45" "GAD1" "DIAPH3" "DSPP"
[289] "GPAM" "PCDHA9" "CLEC4F" "PEX5L"
[293] "PCDHB6" "GOLGA8CP" "CSMD3" "MOGAT2"
[297] "LOC649352" "USP17L8" "IGKV1D-13" "NCR1"
[301] "CCDC136" "SLC1A7" "ZNF280B" "RPH3AL-AS1"
[305] "KIR3DL2" "FRMD5" "LOC101929627" "MOXD1"
[309] "IGLV7-46" "BRSK1" "IGFALS" "SPDYC"
[313] "MCOLN3" "RAD51AP1" "KIAA2012" "MYBPC1"
[317] "FAP" "MPPED1" "MYPN" "HBG2"
[321] "ZNF665" "REXO1L2P" "IZUMO1" "IGKV2D-40"
[325] "ANKRD30B" "LOC100507156" "CBLIF" "TLR7"
[329] "H2AC12" "IGHV3-30" "IGLV4-69" "USP17L20"
[333] "LOC100288562" "ERICH6B" "CLEC9A" "LRRIQ1"
[337] "CCN4" "IGKV2-40" "TRGV5" "CSMD2"
[341] "IGKV1D-43" "DMBT1" "IL24" "TRIM17"
[345] "AJAP1" "ST8SIA1" "GGTLC3" "GSTA5"
[349] "IL6" "POTEH" "CROCCP3" "HS3ST2"
[353] "ARMC7" "SSTR1" "HLA-DQB2" "BCL11B"
[357] "NTRK1" "LPAR5" "GOLGA8DP" "CHRNA4"
[361] "MDH1B" "BUB1B" "SLC22A10" "COL19A1"
[365] "NEURL1B" "CPA3" "CLEC4D" "CDH23"
[369] "DSG4" "GLDN"
$`3`
[1] "IGHV3-20" "IGSF21" "IGLV2-33" "H3C7" "LOC105377461"
[6] "IGKV2-24" "LDHC" "GSTA3" "LOC105377174" "LOC105369907"
[11] "LINC02794" "AQP8" "LRFN5" "GRIK2" "FAM224B"
[16] "LOC107986901" "LOC105375821" "LOC107986201" "LOC105372347" "CLXN"
[21] "LOC107985978" "LINC02791" "LOC107984249" "TRIM9" "LINC00589"
[26] "IGHV1-69-2" "LOC105375520" "CHL1-AS1" "LOC101929309" "LOC105377961"
[31] "LOC112268251" "IGHV3-23" "DEFA1" "ASCL1" "MYT1L"
[36] "MYOC" "TNNT1" "TRIM31-AS1" "KRT16P1" "GLIS2-AS1"
[41] "LINC01426" "LOC105375258" "SLC6A2" "SLN" "LOC105377508"
[46] "SLC22A12" "LOC105377611" "FOXN4" "LINC01928" "FMO1"
[51] "LOC105371075" "RET" "LINC02747" "LOC101927573" "CAPN13"
[56] "LOC107985936" "LOC107986610" "TMEM92" "C11orf87" "NCRNA00250"
[61] "LOC105379325" "L1CAM" "LINC01322" "LOC102724354" "DACT2"
[66] "IGLV2-8" "PAK3" "PRRG3" "LOC105375825" "LOC284412"
[71] "LOC105375412" "DEFA1B" "LOC102724749" "LOC107985446" "LOC107987032"
[76] "TNNI2" "NRXN1" "LOC112267956" "LINC02996" "LOC105373209"
[81] "SH2D6" "LINC01482" "ACSL4" "OLFM4" "MHRT"
[86] "LINC02336" "PRAMEF33" "LOC105370598" "LINC01606" "LOC105377982"
[91] "LINC00853" "LOC100128317" "LOC105373150" "SLC12A1" "FRMPD2"
[96] "LOC105378701" "PYY" "SQLE" "LOC105370091" "LINC01290"
[101] "CPXM1" "LOC105377176" "MYH7" "LOC105377227" "OR52B4"
[106] "DAZ2" "LOC105369908" "TRAV30" "OVOL1" "OR52K2"
[111] "MYH11" "SPOCK3" "MMP9" "LINC01507" "CLEC4C"
[116] "CRISP3" "LOC105369617" "LOC105370408" "MIR650" "DAZ3"
[121] "OPCML" "LINC00607" "ZDHHC19" "PTPRZ1" "PIWIL1"
[126] "DES" "LOC105372892" "LOC105370615" "APOD" "LOC105371833"
[131] "LINC02987" "MTRNR2L1" "FAM201A" "LOC105377685" "PADI1"
[136] "LINC02160" "DEFA3" "LOC105372346" "LOC101927845" "IGHV3-64"
[141] "C10orf126" "LOC105375166" "LINC01122" "MIR1180" "SNX31"
[146] "SLC16A12" "GALNTL6" "TMEM92-AS1" "LOC105373311" "LOC107985634"
[151] "FCAMR" "LOC101927436" "LOC105378476" "LINC02672" "LOC107986324"
[156] "LOC105371822" "IGHJ2" "MMP8" "TRIM31" "LOC642484"
[161] "MYL2" "LINC01958" "LOC105375820" "SPTBN5" "ADAMTS16-DT"
[166] "FNDC9" "CIDEC" "LOC101928219" "LOC105378477" "FAM224A"
[171] "LINC02947" "MYO18B" "LOC105369812" "LOC107984384" "LOC105377462"
[176] "RAB44" "MEP1A" "FAM9B" "FRMPD2B" "IGLV10-54"
[181] "STRIT1" "LOC105374520" "LOC105372424" "PF4V1" "ALDH3A1"
[186] "LINC02413" "IGHJ3P" "LUZP2" "LINC00570" "NREP-AS1"
[191] "OCA2" "GPR15" "LOC105372952" "LOC105376103" "MTRNR2L3"
[196] "LOC107984532" "OVOL1-AS1" "LOC105371308" "LINC00319" "UNC80"
[201] "SH3PXD2A" "LOC105379122" "LOC101928961" "LINC01503" "RNVU1-17"
[206] "LOC105373208" "LOC101929777" "PLP1" "TCL1A" "IGHV3-41"
[211] "LPL" "MIR2052HG" "LINC02327" "CALCR" "LOC105377613"
[216] "LINC03020" "LOC105376042" "IGHV4-39" "EEF1A2" "HHLA2"
[221] "ANO4" "LINC02769" "LOC105379185" "ELFN2" "LOC101060024"
[226] "XKR4" "SNORA80B" "LINC02276" "LOC107986780" "LOC105373594"
[231] "RGS16" "EGR3" "IGLV2-18" "LOC105372613" "PRAMEF10"
[236] "LOC105375411" "MT1B" "DUOX2" "LOC101928875" "CHL1"
[241] "CRLF1" "LINC02749" "LOC105369839" "TNFRSF12A" "LINC02953"
[246] "WFDC2" "LOC107984621" "LOC105371877" "LOC100131257"
$`3:4`
[1] "CDH15" "XIRP2" "KIAA1549L" "IGLJ2" "IGLC5" "MYH4"
[7] "HMGCS1" "CYP1A1" "LRRTM3" "COL22A1" "IGLC6" "NUF2"
[13] "DAZ1" "UNC13C" "IGLV4-60" "AKR1B15"
$`2`
[1] "LOC105374913" "LOC101930307" "RAB3B" "SCAMP5"
[5] "RNA28SN4" "VAC14-AS1" "ARHGAP11A-DT" "SIRPA"
[9] "LOC112268058" "MAP6D1" "HS6ST1" "IZUMO4"
[13] "LIMK2" "ARHGEF16" "LOH12CR2" "ALDH1L1-AS2"
[17] "CSDC2" "LINGO4" "CCER2" "RNA5-8SN4"
[21] "LOC102724615" "NECAB2" "FAM238C" "TC2N"
[25] "CISD2" "IGHV1-18" "FAM222A" "LINC02754"
[29] "SOCS1" "LOC105375153" "TBC1D30" "MIR7113"
[33] "PTGES" "CSTB" "LINC00844" "C11orf80"
[37] "LCN2" "SLC16A11" "LOC105370596" "LOC107984751"
[41] "NEDD9" "RNA5-8SN2" "LOC112268186" "RABAC1"
[45] "SLC7A1" "E2F2" "ACOT11" "XPOT"
[49] "CYP4F29P" "ICAM5" "IER3-AS1" "CCDC13-AS2"
[53] "LOC107985050" "PLXNA4" "KCNK3" "PRKCE"
[57] "TUBA4A" "DHRS13" "LOC730101" "AURKA"
[61] "SNORD32A" "NOVA1" "SLC17A9" "LOC105373974"
[65] "UGT2B10" "DAGLA" "LOC107986633" "CSRNP1"
[69] "GSTA1" "ZC2HC1C" "CRX" "DEGS2"
[73] "PDE11A" "VNN1" "RAB27A" "EPO"
[77] "G0S2" "YBX3" "LOC105371099" "FCGR1CP"
[81] "CCDC168" "GPRIN1" "SCO2" "HRG-AS1"
[85] "CHN2-AS1" "TGFB3" "LOC554206" "LOC107984079"
[89] "HYOU1" "APOA4" "ANGPTL8" "SOBP"
[93] "LOC107987081" "MISP3" "RTN4RL1" "LRG1"
[97] "SYN1" "CPT1A" "NRTN" "FCGR1BP"
[101] "LOC400499" "RNA28SN1" "KLHL25" "NANS"
[105] "ISM1" "C2CD4C" "AMD1" "SLC2A14"
[109] "FAM177B" "SLC6A9" "CMBL" "FGF21"
[113] "BACH2" "CYP21A2" "SNORD100" "TMEM182"
[117] "LOC112268313" "CLDN2" "SLCO4A1" "RPS14P3"
[121] "HM13" "RUNX1" "MLXIP" "UBXN10"
[125] "ASRGL1" "USP6" "CREB3L3" "PLIN2"
[129] "RNA45SN5" "MASCRNA" "LOC105371873" "ENO3"
[133] "LINC00870" "KIFC3" "HNF4A-AS1" "EMSLR"
[137] "NUCB2" "USH2A" "BLM" "LOC100507053"
[141] "HLA-L" "LOC105376426" "PTP4A3" "MIR3648-1"
[145] "GASAL1" "KCNE1" "NR4A1" "TMC5"
[149] "PLPP5" "MIR1199" "S100A12" "IRF7"
[153] "PAPPA2" "ACHE" "PPP2R1B" "LOC105371159"
[157] "CPS1-IT1" "C11orf96" "LOC105375336" "FKBP11"
[161] "LOC101927745" "ALPK2" "LOC112268284" "RRM2"
[165] "NLRP6" "TPSAB1" "ARSD-AS1" "IL1RL1"
[169] "SNORD35B" "TIMP1" "LOC105370997" "GDF15"
[173] "LARP6" "ADGRD1" "PYCR1" "SMIM24"
[177] "LOC107986401" "MSX1" "KDELR3" "EFNA3"
[181] "ABTB3" "CYP3A7-CYP3A51P" "CHORDC1P4" "ACKR3"
[185] "SDF2L1" "CYP2A6" "LOC105370844" "PSRC1"
[189] "SNORD3A" "LOC101929098" "KCNB1" "ATF5"
[193] "LINC01625" "ZNF295-AS1" "KLHL29" "ANO1"
[197] "KLC2-AS2" "GALNT2" "RHBG" "LOC107985524"
[201] "MIR7110" "KDM8" "DDX11L2" "ALOX12P2"
[205] "RNA45SN3" "IFI6" "MSC" "ZFPM1"
[209] "CDC25A" "CAPZA3" "SGK1" "COL7A1"
[213] "LOC102724687" "TRNS1" "LOC100505918" "SLC35C1"
[217] "RGS9" "LINC02348" "GBA3" "CLIP2"
[221] "FBXO16" "GK" "MIR3658" "SERTM2"
[225] "S100A9" "LIVAR" "LOC105378356" "LOC105374914"
[229] "RNA28SN5" "SNORD38B" "GREB1" "RCC1"
[233] "LOC107984545" "LOC105376095" "LINC01772" "CARMN"
[237] "LOC105372049" "IDO2" "ASIC3" "PVT1"
[241] "LOC102724682" "C3orf80" "TGM2" "LBP"
[245] "SMPX" "EFNA2" "GRAMD1A" "LOC107987373"
[249] "FAM151A" "CYP3A7" "CTNNA3" "LOC105378842"
[253] "ANKLE1" "LOC105372485" "TYMP" "PFN1P2"
[257] "LOC105373077" "CYP3A43" "S100A8" "GPR153"
[261] "LOC105378085" "IER3" "NFE2" "FAM78B-AS1"
[265] "FGF23" "OLFM2" "SLC13A5" "CREB3L1"
[269] "HES4" "C4orf48" "MIR3648-2" "YIF1B"
[273] "TLE6" "LOC101928347" "NBPF13P" "C17orf100"
[277] "ANKRD22" "CLGN" "CLSPN" "ZBED10P"
[281] "LOC107985041" "ATP2B4" "VWA1" "MIOX"
[285] "RNA28SN2" "PDE9A" "LOC107984887" "OXT"
[289] "CEACAM16-AS1" "LINC02447" "RNA45SN1" "CACNA1H"
[293] "LINC01909" "CHI3L1" "LOC105370035" "CIRBP-AS1"
[297] "ADAMTS4" "ZIC1" "LILRB1" "FOS"
[301] "SLC25A47" "LOC107985553" "LOC107984840" "SEPTIN5"
[305] "DNAJB11" "ACSM1" "PLEKHN1" "RNA45SN4"
[309] "MAPK4" "HPS5" "UPP2" "BBOX1"
[313] "CYP2C19" "TEDC2" "LINC01010" "LOC105370412"
[317] "OSMR" "PCDH20" "SLC9B1" "MSTO1"
[321] "LOC100287175" "AKR1D1" "MTHFD1L" "KNDC1"
[325] "HRG" "SSTR2" "PKMYT1" "LOC101927627"
[329] "CCDC13" "LINC02883" "LOC100507002" "PGGHG"
[333] "SUSD3" "C9orf152" "LOC643327" "HBB"
[337] "RASD1" "GRM8" "IGKV1-9" "LOC101927136"
[341] "LINC01320" "RNA28SN3" "LINC01770" "ANGPTL4"
[345] "SLC38A1" "S100A4" "MIF-AS1" "OR7E14P"
[349] "LOC105373349" "PDE4C" "SPRING1" "IER5L"
[353] "LOC400867" "CSRNP3" "GPR37L1" "SLCO1B7"
[357] "ECT2" "FRMPD1" "LOC107984254" "TMEM74"
[361] "CXCL13" "CA5BP1-CA5B" "OTC" "MMD"
[365] "ADSS1" "GABRR2" "GCK" "SPATC1L"
[369] "JSRP1" "LOC107984952" "CRELD2" "AKAP8L"
[373] "GOLGA8Q" "TRND" "CPLX1" "LYG1"
[377] "FCGR1A" "LOC107984316" "GRAMD4" "CA5B"
[381] "HEPACAM" "LOC101927026" "CCL18" "LOC105374339"
[385] "LOC107986650" "PHLDA2" "P4HA2-AS1" "NPTX2"
[389] "AHNAK2" "ATP1B3" "RHOD" "EME1"
[393] "DSG1" "GRIN2D" "RRS1" "MIR12136"
[397] "LRATD1" "TPSG1" "E2F1" "PTPRN2-AS1"
[401] "SLC29A4" "CYP21A1P" "PDIA4" "IGSF9"
[405] "ACYP1" "KAZALD1" "GPR85" "TTYH3"
[409] "CHRM3" "FOSB" "ADM2" "MYBL2"
[413] "HTR2B" "SHROOM1" "CYP2B6" "C1QTNF4"
[417] "RNA45SN2" "NDUFA4L2" "ELF3-AS1" "TNFSF10"
[421] "LOC105375692" "POLQ" "UCP3" "FETUB"
[425] "ALPK3" "LOC105371119" "MIR8085" "LOC105377295"
[429] "SELENOK" "RNA5-8SN3" "HSD11B1" "SLC6A8"
[433] "HSPB6" "SLC11A1" "MIF"
$`2:4`
[1] "ERLNC1" "ALDH1L1-AS1" "INHBE" "CYP1A2" "CARMIL3"
[6] "CYP3A4" "DTL" "SYT7" "SPINK1" "RHPN1"
[11] "HEPN1" "UHRF1" "TTR" "GSTA2" "OAT"
[16] "GSTA7P" "ALDH1L1" "SLC5A12" "TBX15" "BHMT"
[21] "DDC-AS1" "S100B"
$`2:3`
[1] "RASL10B" "LOC107987302" "CDC6" "LOC107986570" "LOC107985506"
[6] "LOC105378187" "SAA1" "LOC105373871" "CRP" "IP6K3"
[11] "SCUBE1" "CCL20" "XK" "SAA3P" "IL32"
[16] "SERPINE1" "IGFBP2" "GPR88" "IGLV8-61" "DUSP8"
[21] "B3GAT1" "SAA2" "LOC105378184"
$`2:3:4`
[1] "GNMT" "SLITRK3" "CNPY3-GNMT" "AKR1B10"
$`1`
[1] "MIR503" "AC055720.2" "SH2D1B" "MTCO3P12" "AP1M2"
[6] "BLOC1S1-RDH5" "HERC2P2" "AC114781.2" "PCDHA10" "HLA-DRB5"
[11] "PDX1" "AC112777.1" "AC099792.1" "SLC4A1APP1" "KIR2DL1"
[16] "DNAH5" "KRT19" "NBEAP1" "AC022306.1" "CYP2A7P2"
[21] "SIRPG-AS1" "VWF" "PLA2G2A" "AL358472.3" "BHLHA9"
[26] "PIF1" "RPL5P4" "RNA5SP39" "CALML3-AS1" "AF129075.1"
[31] "C1orf210" "CENPO" "C1QTNF12" "AL626787.1" "GJC2"
[36] "ALKAL2" "AC036108.3" "LINC01836" "LCNL1" "CXCL6"
[41] "AKR7A2P1" "SLF1" "AC138623.1" "AL138955.1" "TRAV1-2"
[46] "FAM83A" "LACTB2-AS1" "RNA5SP111" "CMA1" "AC012170.1"
[51] "AC091729.2" "DCDC2" "KIAA1024" "CYP4F24P" "EDN2"
[56] "AC129507.4" "AC010260.1" "FREM2" "SLC35F1" "SHANK1"
[61] "ERAP2" "AP001189.3" "IRX3" "AC007823.1" "NID2"
[66] "AC131097.2" "SLC28A3" "AP000851.2" "GABRP" "AC020604.1"
[71] "AQP4" "C2orf27AP3" "CLDN9" "ATP5MC2P4" "AC004925.1"
[76] "DNM1P51" "LINC01783" "HNRNPA1P66" "BHLHE22" "AC100826.1"
[81] "TREML2" "LINC01424" "BDKRB2" "ADRB1" "GFPT2"
[86] "GTF2H2B" "FAT3" "SALL2" "AC007953.1" "VDAC1P2"
[91] "THEMIS" "MT1JP" "ARG2" "FLNC" "IGHV4-4"
[96] "AC020659.1" "SEC14L6" "CD1B" "AL356218.1" "AC090150.1"
[101] "AC021242.2" "CU633906.1" "AOC1" "ZNF423" "SYT10"
[106] "TSPAN5" "RPL29P11" "SLC3A1" "AP005119.2" "PDSS1"
[111] "AC087501.4" "KCNJ1" "AC010619.2" "AL583722.3" "AL121827.1"
[116] "AC025423.1" "AC090340.1" "AC009509.1" "AC005534.2" "MYOCOS"
[121] "XKR9" "AL157935.1" "FAM83F" "AC007099.1" "SULF1"
[126] "AC093607.1" "DDIAS" "GRIK3" "AP002387.1" "FRG1JP"
[131] "CD207" "AGBL4" "IGHG4" "FOXC1" "GNG5P2"
[136] "PPARGC1A" "LINC00346" "TSPAN11" "AL008723.1" "B3GNT3"
[141] "CNTFR-AS1" "MIR34AHG" "AL139099.2" "L29074.1" "RN7SL395P"
[146] "AC012254.5" "SHISA3" "AC009019.1" "ZSCAN23" "EDARADD"
[151] "AC004241.5" "ST13P3" "FAM24B" "CD300LF" "AC096633.1"
[156] "CASR" "PTGDS" "RGSL1" "GCSAM" "GPR45"
[161] "AL136317.2" "LINC01215" "MIR6859-3" "ST8SIA5" "SLCO2A1"
[166] "TMEM200C" "HS3ST3A1" "AC090164.2" "CMTM2" "AP001010.1"
[171] "SLC6A19" "GABRG3" "AC006042.3" "TDRD1" "HS3ST1"
[176] "PTCHD1" "AC139769.1" "AC120024.1" "SMN2" "LINC01310"
[181] "CDT1" "AP001767.4" "SLC10A6" "BFSP1" "AC124283.3"
[186] "C1orf229" "LINC02157" "KLF5" "PTH2R" "HIST2H4B"
[191] "TRPM3" "MLF1" "UBE2SP2" "EPCAM" "TDGF1"
[196] "AC021242.1" "AC008035.1" "PCLO" "ERVE-1" "EPB41L1"
[201] "GAL3ST2" "AP001636.1" "ST6GALNAC1" "TMSB4XP4" "NOTCH3"
[206] "VNN2" "AK5" "AC139100.2" "MT1CP" "AC099329.1"
[211] "COL21A1" "AC026356.2" "GDNF" "AC090950.1" "LINC01637"
[216] "AC055822.1" "LRP4" "AGBL5-IT1" "TACSTD2" "ZBTB8OSP2"
[221] "AC066615.1" "CHST4" "GNAZ" "TCTN2" "PRH2"
[226] "VTCN1" "TRIL" "HLA-DRB1" "CAMK2N2" "SLIT2"
[231] "LMTK3" "AC025280.2" "MYCL" "KRT80" "SLITRK6"
[236] "GOLGA8M" "AC004816.1" "TYRO3P" "FBLN2" "PCDHGB7"
[241] "PRODH" "PKP3" "AL390719.2" "HACD1" "MRGPRF-AS1"
[246] "AL158163.2" "OXCT2P1" "NOC2LP1" "PCSK1N" "ZNF300"
[251] "SLC2A12" "CIDEA" "PCDHB15" "FBLN1" "AC124283.4"
[256] "CRAT37" "SLC44A5" "RASSF9" "MUC5B" "PROK1"
[261] "AP003170.1" "SMIM11A" "AC087633.2" "SPTY2D1OS" "GYPE"
[266] "CNNM1" "CLDN4" "AC004134.1" "AC090796.1" "AP000688.1"
[271] "PROM2" "OLFML2A" "RNU6-856P" "SLIT3" "NDUFB4P12"
[276] "AC005696.1" "RXFP1" "AC004951.2" "BEST4" "KRTAP5-7"
[281] "AL353718.1" "ESRRG" "HMGB3P10" "TMEM255A" "DRAIC"
[286] "TFCP2L1" "CLDN10" "AC021744.1" "LAMC3" "ADORA1"
[291] "AC004832.4" "AC068620.1" "ELANE" "CASQ2" "ZRANB2-AS2"
[296] "AL391422.2" "AC012668.3" "AC131212.3" "AQP1" "BTF3L4P1"
[301] "CEACAM6" "ETV4" "AL663070.1" "TYW1B" "AC008537.2"
[306] "GUCY2EP" "RF00019" "AC011005.4" "MT1DP" "FMO2"
[311] "AC090587.1"
$`1:4`
[1] "ZNF521" "GAS1"
$`1:3`
[1] "DIO3OS" "ACTG2" "SCGB3A1" "ACER1" "RIMBP2" "LINC02418"
$`1:3:4`
[1] "CA12"
$`1:2`
[1] "NPY6R" "BOLA2B" "MFSD2A" "UGT2B17" "WNT11" "PRR18"
$`1:2:3:4`
[1] "CFAP74" "TIA1" "LINC01979" "CYP7A1"

## Sheet: Figure 1 GO
term	count	pvalue	class
adaptive immune response	50	5.26773954381824E-23	BP
immune response	37	1.6338205600197738E-11	BP
RNA processing	34	7.78814311740986E-9	BP
homophilic cell adhesion via plasma membrane adhesion molecules	13	1.0229236411743247E-4	BP
immunoglobulin mediated immune response	10	2.0149400556464977E-4	BP
sterol metabolic process	5	5.306358682921825E-4	BP
cell surface receptor signaling pathway	16	0.002296180652341726	BP
calcium-dependent cell-cell adhesion via plasma membrane cell adhesion molecules	5	0.011685914738292471	BP
detection of chemical stimulus involved in sensory perception of smell	16	0.015051213849570783	BP
nervous system development	16	0.018370822817868462	BP
regulation of protein localization	6	0.030021186319541437	BP
transmembrane transport	10	0.03453023645684801	BP
positive regulation of T cell mediated cytotoxicity	4	0.037165580948349264	BP
vasoconstriction	3	0.04715796375426149	BP
antigen processing and presentation of endogenous peptide antigen	6	0.04715796375426149	BP
immunoglobulin complex	29	5.080418183848035E-18	CC
T cell receptor complex	19	1.7410765047318733E-10	CC
plasma membrane	142	2.4894671854151024E-6	CC
extracellular region	65	1.7788266948099682E-4	CC
extracellular space	59	1.918798586571991E-4	CC
nucleolus	40	0.004646546759719953	CC
clathrin-coated endocytic vesicle membrane	6	0.009376612891220184	CC
secretory granule	6	0.030631254936129157	CC
antigen binding	18	7.108029696820222E-11	MF
oxidoreductase activity	6	0.002009081516219514	MF
olfactory receptor activity	16	0.003648810109751432	MF
monooxygenase activity	6	0.0045094016268812645	MF
heme binding	8	0.009966357751609657	MF
DNA-binding transcription factor activity	31	0.012888402490177173	MF
G protein-coupled receptor activity	20	0.017605477263262767	MF
iron ion binding	7	0.02360319910272305	MF
serine-type endopeptidase inhibitor activity	6	0.024626661125598484	MF
transmembrane transporter activity	7	0.025036292252599766	MF
gap junction channel activity	3	0.03654602695013701	MF
peptide antigen binding	4	0.03835092767965978	MF

## Sheet: GO-BF
Category	Term	Count	%	PValue	Genes	List Total	Pop Hits	Pop Total	Fold Enrichment	Bonferroni	Benjamini	FDR
GOTERM_BP_DIRECT	adaptive immune response	50	0.09039466309909064	5.26773954381824E-23	TRBV11-2, IGHV3-20, TRBV4-1, TRBV6-2, TRBV6-5, IGKV3D-15, IGLV8-61, IGHG4, IGHG2, TRAV23DV6, TRAV39, IGKV3D-20, IGKV1D-39, IGHV1-58, TRBV24-1, IGKV1D-33, IGKV2D-29, IGLV1-36, TRAV1-1, TRAV1-2, IGLV10-54, C17ORF99, TRAV27, IGHV4-4, TRBV10-3, TRBV5-1, TRBV3-1, TRBV5-4, IGLV1-50, CD1B, TRBV7-7, TRBV12-4, TRBV12-5, IGLV3-9, IGLV5-45, IGLV9-49, IGKV6-21, HLA-DRB5, IGKV1-9, TRBV23-1, ERAP2, IGKV2D-40, …	359	473	19416	5.717078801227276	6.647887304298619E-20	6.647887304298619E-20	6.632084085667165E-20
GOTERM_BP_DIRECT	immune response	37	0.06689205069332707	1.6338205600197738E-11	C17ORF99, TRAV27, PGLYRP3, KIR2DL1, IGHV1-69, IGLV1-50, CD1B, IGKV3D-15, IGLV8-61, IGLV3-9, IGLV5-45, IGLV9-49, CCR3, IGKV6-21, HLA-DRB5, IGKV1-9, CD70, IGKV2D-40, IGKV1-6, IGKV5-2, IGKV3D-20, PRG2, IGKV1D-39, PPBP, IGKV1D-16, IGLV7-43, IGKV1D-33, HLA-G, IL3, IGKV2D-29, RAET1E, IL5, IGLV1-36, CYP11B1, CD207, HLA-DRB1, IGLV10-54	359	529	19416	3.782782461258168	2.0618748930445463E-8	1.0309407733724773E-8	1.0284900425324476E-8
GOTERM_BP_DIRECT	RNA processing	34	0.06146837090738162	7.78814311740986E-9	SNORD121B, SNORA60, SNORD3J, SNORA14B, SNORD13E, SNORD3H, SNORD53B, SNORD116-1, ELOVL2-AS1, SNORA5A, SNORD17, SNORA58, SNORD99, SNORA12, SNORA55, SNORA71B, SNORA71C, SNORD71, SNORA53, SNORA71D, SNORD9, SNORD12B, SNORD88A, SNORD6, SNORD12C, SNORA2C, SNORD116-12, SNORA80D, SCARNA9, SNORD123, SNORA28, SNORD73B, SNORD91A, SNORD63	359	572	19416	3.2147573874593376	9.828588367954971E-6	3.276212204723748E-6	3.2684240616063382E-6
GOTERM_BP_DIRECT	homophilic cell adhesion via plasma membrane adhesion molecules	13	0.023502612405763564	1.0229236411743247E-4	PCDHGB7, PCDH11Y, PCDHGB2, PCDHA12, PCDHA11, PCDHB10, PCDHA10, CDH3, CDH12, PCDHA3, PCDHB3, CDH16, DSC1	359	175	19416	4.017636291285317	0.12111354652820461	0.032273240879049946	0.03219652160596187
GOTERM_BP_DIRECT	immunoglobulin mediated immune response	10	0.018078932619818126	2.0149400556464977E-4	IGHV4-4, IGHV3-20, IGHV3-43, IGHV3-66, IGHV1-69-2, IGHV4-28, IGHV3-15, IGHV1-58, IGHV1-69, IGHV3-64D	359	110	19416	4.916687769055456	0.22454944476459038	0.050857087004517604	0.050736190601178816
GOTERM_BP_DIRECT	sterol metabolic process	5	0.009039466309909063	5.306358682921825E-4	CYP26A1, CYP26C1, CYP11B1, CYP51A1, CYP7A1	359	21	19416	12.877039395145244	0.4882096457364308	0.1116104109641224	0.1113450930299763
GOTERM_BP_DIRECT	cell surface receptor signaling pathway	16	0.028926292191709002	0.002296180652341726	C17ORF99, TRBV11-2, TRBV10-3, TRBV23-1, TRBV4-1, TRBV5-1, CD70, TRBV3-1, TRBV5-4, TRBV6-2, TRBV24-1, TRBV7-7, TRBV12-4, TRBV6-5, TRBV12-5, BDKRB2	359	351	19416	2.4653477132585766	0.9450379316478693	0.4139685690364654	0.4129844916140333
GOTERM_BP_DIRECT	calcium-dependent cell-cell adhesion via plasma membrane cell adhesion molecules	5	0.009039466309909063	0.011685914738292471	CDH3, CDH12, PCDHB3, CDH16, PCDHB10	359	48	19416	5.633704735376045	0.999999639030148	1	0.9984139571768438
GOTERM_BP_DIRECT	detection of chemical stimulus involved in sensory perception of smell	16	0.028926292191709002	0.015051213849570783	OR51E1, OR5G3, OR52I2, OR10J3, OR10J5, OR2F1, OR13C7, OR52W1, OR2AT4, OR51B5, OR2A12, OR2A42, OR2B6, OR4D6, OR7D2, OR4F5	359	433	19416	1.998468931532934	0.9999999951244296	1	0.9984139571768438
GOTERM_BP_DIRECT	nervous system development	16	0.028926292191709002	0.018370822817868462	PCDHGB7, PCDHGB2, SHOX2, PCDHA12, PCDHA11, PCDHB10, PCDHA10, PAX2, IL3, ERBB4, ADORA1, SPOCK1, PCDHA3, PCDHB3, LINC01587, SCN2B	359	444	19416	1.9489573138598209	0.9999999999311835	1	0.9984139571768438
GOTERM_BP_DIRECT	regulation of protein localization	6	0.010847359571890876	0.030021186319541437	RFPL1, RFPL2, TPTEP2-CSNK1E, SIX1, SFN, OOEP	359	94	19416	3.4521424761453208	1	1	0.9984139571768438
GOTERM_BP_DIRECT	transmembrane transport	10	0.018078932619818126	0.03453023645684801	SLC44A5, SLC22A12, SLCO1C1, SLC10A6, GJC2, GJA3, GJB7, AQP5, SLC22A31, SLC22A11	359	240	19416	2.253481894150418	1	1	0.9984139571768438
GOTERM_BP_DIRECT	positive regulation of T cell mediated cytotoxicity	4	0.0072315730479272505	0.037165580948349264	RAET1E, CD1B, HLA-G, HLA-DRB1	359	40	19416	5.408356545961002	1	1	0.9984139571768438
GOTERM_BP_DIRECT	vasoconstriction	3	0.005423679785945438	0.04715796375426149	KEL, BDKRB2, AVP	359	19	19416	8.5395103357279	1	1	0.9984139571768438
GOTERM_BP_DIRECT	antigen processing and presentation of endogenous peptide antigen via MHC class I via ER pathway, TAP-independent	3	0.005423679785945438	0.04715796375426149	RAET1E, HLA-G, HLA-DRB1	359	19	19416	8.5395103357279	1	1	0.9984139571768438
GOTERM_BP_DIRECT	antigen processing and presentation of endogenous peptide antigen via MHC class Ib	3	0.005423679785945438	0.04715796375426149	RAET1E, HLA-G, HLA-DRB1	359	19	19416	8.5395103357279	1	1	0.9984139571768438
GOTERM_BP_DIRECT	cell-cell signaling	9	0.016271039357836314	0.0664629091555022	IL3, SFRP2, GJC2, GJA3, ADORA1, GJB7, AVP, ADRA2C, EREG	359	232	19416	2.098069349726251	1	1	0.9984139571768438
GOTERM_BP_DIRECT	retinoic acid catabolic process	2	0.0036157865239636253	0.07174410532201966	CYP26A1, CYP26C1	359	4	19416	27.041782729805014	1	1	0.9984139571768438
GOTERM_BP_DIRECT	cell adhesion	16	0.028926292191709002	0.08063846256935794	PCDHGB7, MOG, PCDH11Y, RNASE10, PCDHGB2, PCDHA12, PCDHA11, PCDHB10, PCDHA10, CDH3, SPOCK1, PCDHA3, PCDHB3, CDH16, CCR3, CD177	359	543	19416	1.593622554979301	1	1	0.9984139571768438
GOTERM_BP_DIRECT	cochlea morphogenesis	3	0.005423679785945438	0.08800241990101075	TBX1, SIX1, PAX2	359	27	19416	6.009285051067781	1	1	0.9984139571768438
GOTERM_BP_DIRECT	regulation of fertilization	2	0.0036157865239636253	0.08886318682864253	WEE2, RNASE10	359	5	19416	21.63342618384401	1	1	0.9984139571768438
GOTERM_BP_DIRECT	pancreatic juice secretion	2	0.0036157865239636253	0.08886318682864253	SCT, AQP5	359	5	19416	21.63342618384401	1	1	0.9984139571768438
GOTERM_BP_DIRECT	ERBB2-ERBB4 signaling pathway	2	0.0036157865239636253	0.08886318682864253	ERBB4, EREG	359	5	19416	21.63342618384401	1	1	0.9984139571768438
GOTERM_BP_DIRECT	G protein-coupled receptor signaling pathway	24	0.0433894382875635	0.09939950489401306	OR51E1, OR5G3, MAS1L, OR52I2, OR10J3, TAS2R31, OR2F1, ADRA2C, TAS2R19, SSTR5, OR13C7, GNGT1, OR52W1, OR2AT4, ADORA1, GNRHR, BDKRB2, OR51B5, OR2A12, OR2A42, OR2B6, OR4D6, OR7D2, OR4F5	359	936	19416	1.3867580887079496	1	1	0.9984139571768438

## Sheet: GO-CC
Category	Term	Count	%	PValue	Genes	List Total	Pop Hits	Pop Total	Fold Enrichment	Bonferroni	Benjamini	FDR
GOTERM_CC_DIRECT	immunoglobulin complex	29	0.05242890459747257	5.080418183848035E-18	IGHV4-4, IGHV3-20, IGHV3-43, IGHV3-66, IGHV1-69, IGLV1-50, IGKV3D-15, IGLV8-61, IGLV3-9, IGLV5-45, IGLV9-49, IGHV3-64D, IGKV6-21, IGKV1-9, IGKV2D-40, IGKV1-6, IGKV5-2, IGKV3D-20, IGKV1D-39, IGHV3-15, IGHV4-28, IGKV1D-16, IGLV7-43, IGHV1-58, IGKV1D-33, IGKV2D-29, IGLV1-36, IGHV1-69-2, IGLV10-54	376	185	20666	8.61578493387004	1.275184964145857E-15	1.275184964145857E-15	1.2599437095943127E-15
GOTERM_CC_DIRECT	T cell receptor complex	19	0.03434997197765444	1.7410765047318733E-10	TRAV39, TRBV11-2, TRBV10-3, TRBV23-1, TRBV4-1, TRBV5-1, TRBV3-1, TRBV5-4, TRBV6-2, TRBV24-1, TRBV7-7, TRBV12-4, TRBV6-5, TRBV12-5, TRAV23DV6, TRAV1-1, TRAV1-2, TRAV8-6, TRAV26-1	376	146	20666	7.152688720489653	4.3701010921104455E-8	2.185051013438501E-8	2.158934865867523E-8
GOTERM_CC_DIRECT	plasma membrane	142	0.2567208432014174	2.4894671854151024E-6	TCAF2C, TRBV11-2, IGHV3-20, PCDH11Y, SIRPD, TRBV4-1, TBC1D3B, EQTN, AQP5, ANKRD20A1, IGLV8-61, IGHG4, OR52W1, IGHG2, CDH3, GJA3, DUOXA1, ADORA1, OR2A42, SLC39A2, SH3GL2, CD177, EPHA7, SLC30A8, IGKV1D-39, PRSS55, PCDHA12, IGKV1D-33, HLA-G, PCDHA11, PCDHA10, TAS2R19, EREG, SLC9A2, OR13C7, IGKV2D-29, KEL, IGLV1-36, OR2AT4, SLC27A6, DGKK, DSC1, IGLV10-54, IGHV4-4, TRBV10-3, STEAP1B, EPB42, TRBV5-1, G…	376	5534	20666	1.4103203407946234	6.246618588100494E-4	2.0828542117973025E-4	2.0579595399431515E-4
GOTERM_CC_DIRECT	extracellular region	65	0.11751306202881781	1.7788266948099682E-4	PGLYRP3, SIRPD, IGHV3-20, SCT, IGHV3-66, MTRNR2L8, IGKV3D-15, IGLV8-61, PRSS21, IGHG4, POTEKP, IGHG2, PRB3, PLA2G4B, IGKV3D-20, IGKV1D-39, IGHV1-58, IGKV1D-33, C1QTNF3-AMACR, PCDHA10, EREG, IGKV2D-29, IGLV1-36, IGHV1-69-2, AVP, SPINK9, SPACA7, IGLV10-54, IGHV4-4, IGHV3-43, PRH2, LPO, IGHV1-69, IGLV1-50, STATH, APOL5, IGLV3-9, IGLV5-45, ERBB4, IGLV9-49, PLAC1, IGHV3-64D, ELANE, IGKV6-21, IGKV1-9, …	376	2248	20666	1.5892258840009086	0.04367027198248974	0.009632368904591395	0.009517240989397076
GOTERM_CC_DIRECT	extracellular space	59	0.10666570245692696	1.918798586571991E-4	SERPINA12, SCT, IGKV3D-15, IGLV8-61, PRSS21, IGHG4, IGHG2, MMP27, PRB3, AMY1B, MIR25, AMY1C, IGKV3D-20, IGKV1D-39, IGKV1D-33, HLA-G, EREG, IGKV2D-29, SFRP2, IGLV1-36, AVP, IGLV10-54, C17ORF99, SERPINB11, PRH2, LPO, IGLV1-50, CD1B, IGLV3-9, PCSK1N, IGLV5-45, RNASE8, IGLV9-49, SPOCK1, CYTL1, SFN, ELANE, IGKV6-21, KRT87P, IGKV1-9, ERAP2, CMA1, IGKV2D-40, IGKV1-6, IGKV5-2, IGFL2, WNT7A, PPBP, IGKV1D-…	376	1986	20666	1.6328314156542607	0.04702486385556881	0.009632368904591395	0.009517240989397076
GOTERM_CC_DIRECT	nucleolus	40	0.0723157304792725	0.004646546759719953	SNORD121B, SNORA60, SNORD3J, SNORA14B, SNORD13E, SNORD3H, SNORD53B, SIX1, HUS1B, SNORD116-1, ELOVL2-AS1, SNORA5A, SNORD17, SNORA58, SNORD99, SNORA12, SNORA55, SNORA71B, SNORA71C, SNORD71, SNORA53, SNORA71D, SNORD9, SNORD12B, SNORD88A, SNORD6, SNORD12C, ZFP69B, SNORA2C, SNORD116-12, ELL3, SNORA80D, SCARNA9, SNORD123, SNORA28, SNORD73B, PANO1, SNORD91A, SNORD63, CCNO	376	1392	20666	1.579389826363414	0.6893229262568813	0.19438053944828473	0.19205726606842474
GOTERM_CC_DIRECT	clathrin-coated endocytic vesicle membrane	6	0.010847359571890876	0.009376612891220184	HLA-DRB5, CD207, AVP, HLA-DRB1, SH3GL2, EREG	376	71	20666	4.64474078513635	0.9060162485267375	0.33621854795660944	0.33219999957465796
GOTERM_CC_DIRECT	secretory granule	6	0.010847359571890876	0.030631254936129157	PCSK1N, SLC30A8, CMA1, AVP, KLK10, ELANE	376	96	20666	3.4351728723404253	0.9995937978443599	0.9610556236210523	0.9495689030200039
GOTERM_CC_DIRECT	connexin complex	3	0.005423679785945438	0.05496599113156296	GJC2, GJA3, GJB7	376	21	20666	7.851823708206686	0.9999993124459159	1	0.992
GOTERM_CC_DIRECT	Golgi cis cisterna	3	0.005423679785945438	0.09116004846790221	GOLGA6C, GOLGA6D, GOLGA8J	376	28	20666	5.888867781155015	0.9999999999619513	1	0.992

## Sheet: GO-MF
Category	Term	Count	%	PValue	Genes	List Total	Pop Hits	Pop Total	Fold Enrichment	Bonferroni	Benjamini	FDR
GOTERM_MF_DIRECT	antigen binding	18	0.03254207871567263	7.108029696820222E-11	IGHV4-4, IGHV3-20, IGHV3-43, IGKV2D-40, IGKV5-2, IGHV3-66, IGHV3-15, IGHV4-28, IGKV1D-39, IGKV1D-16, IGLV7-43, IGHV1-69, IGHV1-58, IGKV1D-33, IGHG4, IGHG2, IGHV1-69-2, IGHV3-64D	293	144	19208	8.194539249146757	2.878750193779922E-8	2.87875202721219E-8	2.87875202721219E-8
GOTERM_MF_DIRECT	oxidoreductase activity, acting on paired donors, with incorporation or reduction of molecular oxygen	6	0.010847359571890876	0.002009081516219514	CYP26A1, CYP26C1, CYP11B1, CYP51A1, CYP4F8, CYP4Z2P	293	59	19208	6.666743795916006	0.5571377401935227	0.4068390070344516	0.4068390070344516
GOTERM_MF_DIRECT	olfactory receptor activity	16	0.028926292191709002	0.003648810109751432	OR51E1, OR5G3, OR52I2, OR10J3, OR10J5, OR2F1, OR13C7, OR52W1, OR2AT4, OR51B5, OR2A12, OR2A42, OR2B6, OR4D6, OR7D2, OR4F5	293	447	19208	2.3465347290621588	0.7724694396205245	0.456576914721728	0.456576914721728
GOTERM_MF_DIRECT	monooxygenase activity	6	0.010847359571890876	0.0045094016268812645	CYP26A1, CYP26C1, CYP11B1, CYP51A1, CYP4F8, CYP4Z2P	293	71	19208	5.539970196606259	0.8396566551193413	0.456576914721728	0.456576914721728
GOTERM_MF_DIRECT	heme binding	8	0.014463146095854501	0.009966357751609657	CYP26A1, CYP26C1, CYP11B1, CYP51A1, LPO, CYP4F8, CYP7A1, CYP4Z2P	293	156	19208	3.3618622560602085	0.9826926414210123	0.8072749778803822	0.8072749778803822
GOTERM_MF_DIRECT	DNA-binding transcription factor activity, RNA polymerase II-specific	31	0.056044691121436195	0.012888402490177173	ASCL5, FOXC2, ZNF492, FOXI2, SHOX2, TCF23, ZNF20, FOXO6, SIX1, POU5F1P4, ZNF625, DUXB, HOXA6, TBX1, CDX2, PAX4, ZFP69B, FOXL2, PAX2, KLF1, ELF5, SP6, ZNF878, ZSCAN4, ZSCAN23, ZNF534, ZNF215, FOXD4L4, ZNF730, VSX1, FOXD4L1	293	1285	19208	1.5815141897185963	0.9947720304861192	0.8699671680869592	0.8699671680869592
GOTERM_MF_DIRECT	G protein-coupled receptor activity	20	0.03615786523963625	0.017605477263262767	OR51E1, OR5G3, MAS1L, OR52I2, OR10J3, OR10J5, TAS2R31, OR2F1, TAS2R19, OR13C7, OR52W1, OR2AT4, GNRHR, OR51B5, OR2A12, OR2A42, OR2B6, OR4D6, OR7D2, OR4F5	293	736	19208	1.781421575901469	0.9992487186052316	1	1
GOTERM_MF_DIRECT	iron ion binding	7	0.012655252833872687	0.02360319910272305	CYP26A1, CYP26C1, CYP11B1, CYP51A1, CYP4F8, CYP7A1, CYP4Z2P	293	145	19208	3.1647875720842653	0.9999370970718269	1	1
GOTERM_MF_DIRECT	serine-type endopeptidase inhibitor activity	6	0.010847359571890876	0.024626661125598484	SERPINA12, SERPINB11, PCSK1N, SPINK13, SPOCK1, SPINK9	293	108	19208	3.6420174440652255	0.9999588654720127	1	1
GOTERM_MF_DIRECT	transmembrane transporter activity	7	0.012655252833872687	0.025036292252599766	SLC7A4, SLC44A5, SLC22A12, SLC2A14, SLC22A16, SLC22A31, SLC22A11	293	147	19208	3.1217292377701935	0.9999653005859598	1	1
GOTERM_MF_DIRECT	gap junction channel activity	3	0.005423679785945438	0.03654602695013701	GJC2, GJA3, GJB7	293	20	19208	9.833447098976109	0.9999997171581564	1	1
GOTERM_MF_DIRECT	peptide antigen binding	4	0.0072315730479272505	0.03835092767965978	HLA-DRB5, TRAV23DV6, HLA-G, HLA-DRB1	293	49	19208	5.351535836177475	0.9999998676481917	1	1
GOTERM_MF_DIRECT	calcium ion binding	18	0.03254207871567263	0.06336465077750854	PCDHGB7, PCDH11Y, PLA2G4B, AMY1B, PCDHGB2, AMY1C, PCDHA12, PCDHA11, PCDHB10, PCDHA10, SPTA1, CDH3, CDH12, SPOCK1, PCDHA3, PCDHB3, CDH16, DSC1	293	746	19208	1.5817877371007145	0.9999999999969376	1	1
GOTERM_MF_DIRECT	DNA-binding transcription factor activity	15	0.02711839892972719	0.07371417077165957	TBX1, CDX2, SEBOX, FOXO6, SIX1, FOXL2, PAX2, KLF1, POU5F1P4, ELF5, ZNF215, FOXD4L4, ZIM2, VSX1, FOXD4L1	293	598	19208	1.6443891469859715	0.999999999999966	1	1
GOTERM_MF_DIRECT	alpha-2A adrenergic receptor binding	2	0.0036157865239636253	0.07374129892074155	ADRB1, ADRA2C	293	5	19208	26.222525597269623	0.9999999999999664	1	1
GOTERM_MF_DIRECT	alpha-amylase activity	2	0.0036157865239636253	0.07374129892074155	AMY1B, AMY1C	293	5	19208	26.222525597269623	0.9999999999999664	1	1
GOTERM_MF_DIRECT	oxidoreductase activity, acting on paired donors, with incorporation or reduction of molecular oxygen, reduced flavin or flavoprotein as one donor, and incorporation of one atom of oxygen	3	0.005423679785945438	0.09880771945667659	CYP26C1, CYP51A1, CYP4F8	293	35	19208	5.619112627986349	1	1	1

[truncated: 12 more sheets: LOGISTIC, scRNAseq-Normal, scRNAseq-MASLD, scRNAseq-HCC, cell type, Figure4 GO, RIPseq-gene TPM, RIPseq-group correlation, RIPseq-sample correlation, PA1-Ctrl_sig_diff_Peak_Anno_kno, PA2-Ctrl_sig_diff_Peak_Anno_kno, Figure6 GO]
