# Supplementary material for: Hepatocyte TIA1 constrains metabolic steatohepatitis by translationally suppressing Srebf1 mRNA in stress granules
Source: Cell Death Dis. 2026 Mar 24;17(1):357. doi: 10.1038/s41419-026-08682-5 (PMC13039281; doi:10.1038/s41419-026-08682-5)
Supplement: Supplementary file 19 — Represent Raw Images [file 41419_2026_8682_MOESM19_ESM.zip]

Archive with 62 entries (61 files):
- IFRAW/
- IFRAW/1-1-1.bmp
- IFRAW/1-1-2.bmp
- IFRAW/1-1-3.bmp
- IFRAW/1-2-1.bmp
- IFRAW/1-2-2.bmp
- IFRAW/1-2-3.bmp
- IFRAW/1-3-1.bmp
- IFRAW/1-3-2.bmp
- IFRAW/1-3-3.bmp
- IFRAW/1-4-1.bmp
- IFRAW/1-4-2.bmp
- IFRAW/1-4-3.bmp
- IFRAW/1-5-1.bmp
- IFRAW/1-5-2.bmp
- IFRAW/1-5-3.bmp
- IFRAW/1-6-1.bmp
- IFRAW/1-6-2.bmp
- IFRAW/1-6-3.bmp
- IFRAW/2-1-1.bmp
- IFRAW/2-1-2.bmp
- IFRAW/2-1-3.bmp
- IFRAW/2-2-1.bmp
- IFRAW/2-2-2.bmp
- IFRAW/2-2-3.bmp
- IFRAW/2-3-1.bmp
- IFRAW/2-3-2.bmp
- IFRAW/2-3-3.bmp
- IFRAW/2-4-1.bmp
- IFRAW/2-4-2.bmp
- IFRAW/2-4-3.bmp
- IFRAW/3-1-1.bmp
- IFRAW/3-1-2.bmp
- IFRAW/3-1-3.bmp
- IFRAW/3-2-1.bmp
- IFRAW/3-2-2.bmp
- IFRAW/3-2-3.bmp
- IFRAW/3-3-1.bmp
- IFRAW/3-3-2.bmp
- IFRAW/3-3-3.bmp
- IFRAW/3-4-1.bmp
- IFRAW/3-4-2.bmp
- IFRAW/3-4-3.bmp
- IFRAW/4-1-1.bmp
- IFRAW/4-1-2.bmp
- IFRAW/4-2-1.bmp
- IFRAW/4-2-2.bmp
- IFRAW/4-3-1.bmp
- IFRAW/4-3-2.bmp
- IFRAW/4-4-1.bmp
- IFRAW/4-4-2.bmp
- IFRAW/5-1-1.bmp
- IFRAW/5-1-2.bmp
- IFRAW/5-1-3.bmp
- IFRAW/5-2-1.bmp
- IFRAW/5-2-2.bmp
- IFRAW/5-2-3.bmp
- IFRAW/5-3-1.bmp
- IFRAW/5-3-2.bmp
- IFRAW/5-3-3.bmp
- IFRAW/5-4-1.bmp
- IFRAW/5-4-2.bmp
